# Supplementary material for: ﻿Description of immature stages of Rhinusa species (Coleoptera, Curculionidae, Mecinini) with a focus on diagnostic morphological characters at the species and genus levels
Source: Zookeys. 2024 Mar 14;1195:1–94. doi: 10.3897/zookeys.1195.112328 (PMC10958164; doi:10.3897/zookeys.1195.112328)
Supplement: XML Treatment for Rhinusa [file zookeys.1195.112328-treatment1.xml]

<!DOCTYPE tp:taxon-treatment
  PUBLIC "-//TaxonX//DTD Taxonomic Treatment Publishing DTD v0 20100105//EN" "tax-treatment-NSO.dtd">
<tp:taxon-treatment xmlns:tp="http://www.plazi.org/taxpub"><tp:treatment-meta><kwd-group><label>Taxon classification</label><kwd>
              <named-content content-type="kingdom">Animalia</named-content>
            </kwd><kwd>
              <named-content content-type="order">Coleoptera</named-content>
            </kwd><kwd>
              <named-content content-type="family">Curculionidae</named-content>
            </kwd></kwd-group><mixed-citation publication-type="journal"><person-group><name><surname>Gosik</surname><given-names>Rafał</given-names></name><name><surname>Caldara</surname><given-names>Roberto</given-names></name><name><surname>Toševski</surname><given-names>Ivo</given-names></name><name><surname>Skuhrovec</surname><given-names>Jiří</given-names></name></person-group><article-title>﻿Description of immature stages of <italic><tp:taxon-name><tp:taxon-name-part taxon-name-part-type="genus" reg="Rhinusa">Rhinusa</tp:taxon-name-part></tp:taxon-name></italic> species (<tp:taxon-name><tp:taxon-name-part taxon-name-part-type="order">Coleoptera</tp:taxon-name-part></tp:taxon-name>, <tp:taxon-name><tp:taxon-name-part taxon-name-part-type="family">Curculionidae</tp:taxon-name-part></tp:taxon-name>, <tp:taxon-name><tp:taxon-name-part taxon-name-part-type="tribe">Mecinini</tp:taxon-name-part></tp:taxon-name>) with a focus on diagnostic morphological characters at the species and genus levels</article-title><source>Zookeys</source><day>14</day><month>03</month><year>2024</year><volume>1195</volume><fpage>1</fpage><lpage>94</lpage><pub-id pub-id-type="doi">10.3897/zookeys.1195.112328</pub-id></mixed-citation></tp:treatment-meta><tp:nomenclature><label>﻿</label><tp:taxon-name>
            <object-id xmlns:xlink="http://www.w3.org/1999/xlink" content-type="arpha" xlink:type="simple">9B0EA9BB-EE8A-54A8-92B9-B3ABCA293F3E</object-id>
            <tp:taxon-name-part taxon-name-part-type="genus" reg="Rhinusa">Rhinusa</tp:taxon-name-part>
          </tp:taxon-name><tp:taxon-authority>Stephens, 1829</tp:taxon-authority></tp:nomenclature><tp:treatment-sec sec-type="description" id="SECID0EEKAE"><title>Description of mature larva (L3).</title><p><bold><italic>Measurements</italic></bold> (in mm). Body length: 2.00 (<italic><tp:taxon-name><tp:taxon-name-part taxon-name-part-type="genus" reg="Rhinusa">R.</tp:taxon-name-part><tp:taxon-name-part taxon-name-part-type="species" reg="florum">florum</tp:taxon-name-part></tp:taxon-name></italic>) – 9.00 (<italic><tp:taxon-name><tp:taxon-name-part taxon-name-part-type="genus" reg="Rhinusa">R.</tp:taxon-name-part><tp:taxon-name-part taxon-name-part-type="species" reg="asellus">asellus</tp:taxon-name-part></tp:taxon-name></italic>). The widest point of the body (metathorax) measures up to 2.35 (<italic><tp:taxon-name><tp:taxon-name-part taxon-name-part-type="genus" reg="Rhinusa">R.</tp:taxon-name-part><tp:taxon-name-part taxon-name-part-type="species" reg="vestita">vestita</tp:taxon-name-part></tp:taxon-name></italic>). Head width: 0.46 (<italic><tp:taxon-name><tp:taxon-name-part taxon-name-part-type="genus" reg="Rhinusa">R.</tp:taxon-name-part><tp:taxon-name-part taxon-name-part-type="species" reg="florum">florum</tp:taxon-name-part></tp:taxon-name></italic>) – 1.05 (<italic><tp:taxon-name><tp:taxon-name-part taxon-name-part-type="genus" reg="Rhinusa">R.</tp:taxon-name-part><tp:taxon-name-part taxon-name-part-type="species" reg="vestita">vestita</tp:taxon-name-part></tp:taxon-name></italic>).</p><p><bold><italic>General</italic>.</bold> Body elongate, slender, curved, and usually rounded in cross section. All thoracic segments almost equal in size, or pronotum smaller than the next segments. Meso- and metathorax each divided dorsally into two folds, the prodorsum distinctly smaller than postdorsum or even vestigial. The pedal fold of thoracic segments very distinct, usually conical, and prominent. Abdominal segments I–VI of similar size, next segments tapering towards the posterior body end. Abdominal segments I–VII each divided dorsally into two transverse folds: prodorsum slightly smaller than postdorsum; postdorsum usually higher than prodorsum or in the form of conical protuberances; seldom both folds equally raised. Segments VIII and IX dorsally undivided. Epipleural fold of segments I–VIII conical. Laterosternal and eusternal folds of segments I–VIII conical, usually weakly distinct. Thoracic and abdominal cuticle densely covered with fine, unicoloured cuticular asperities. Abdominal segment X divided into four folds of equal size; almost completely hidden by the previous segment. Anus situated ventrally.</p><p>Thoracic spiracles often unicameral, but sometimes bicameral (<italic><tp:taxon-name><tp:taxon-name-part taxon-name-part-type="genus" reg="Rhinusa">R.</tp:taxon-name-part><tp:taxon-name-part taxon-name-part-type="species" reg="antirrhini">antirrhini</tp:taxon-name-part></tp:taxon-name></italic>, <italic><tp:taxon-name><tp:taxon-name-part taxon-name-part-type="genus" reg="Rhinusa">R.</tp:taxon-name-part><tp:taxon-name-part taxon-name-part-type="species" reg="florum">florum</tp:taxon-name-part></tp:taxon-name></italic>, and <italic><tp:taxon-name><tp:taxon-name-part taxon-name-part-type="genus" reg="Rhinusa">R.</tp:taxon-name-part><tp:taxon-name-part taxon-name-part-type="species" reg="melas">melas</tp:taxon-name-part></tp:taxon-name></italic>), abdominal spiracles always unicameral; thoracic spiracles placed laterally on prothorax, close to mesothorax; abdominal spiracles placed antero-laterally or antero-medially on segments I–VIII.</p><p><bold><italic>Colouration</italic>.</bold> Head capsule light yellow to dark brown, medial parts of epicranium usually less sclerotised. All thoracic and abdominal segments whitish or light yellow. Pronotal sclerite indistinct, not more pigmented than the rest of the segment (only in <italic><tp:taxon-name><tp:taxon-name-part taxon-name-part-type="genus" reg="Rhinusa">R.</tp:taxon-name-part><tp:taxon-name-part taxon-name-part-type="species" reg="eversmanni">eversmanni</tp:taxon-name-part></tp:taxon-name></italic> and <italic><tp:taxon-name><tp:taxon-name-part taxon-name-part-type="genus" reg="Rhinusa">R.</tp:taxon-name-part><tp:taxon-name-part taxon-name-part-type="species" reg="neta">neta</tp:taxon-name-part></tp:taxon-name></italic> slightly more pigmented than the rest of the segment).</p><p><bold><italic>Vestiture</italic>.</bold> Setae on body thin, yellowish, different in length (very short or medium), transparent or brownish.</p><p><bold><italic>Head capsule</italic>.</bold> Head suboval or slightly narrowed bilaterally, endocarinal line present, reaching from 1/2 to 4/5 of the length of frons. Frontal sutures usually very wide, hardly or weakly distinct. Frons covered with knobby asperities (<italic><tp:taxon-name><tp:taxon-name-part taxon-name-part-type="genus" reg="Rhinusa">R.</tp:taxon-name-part><tp:taxon-name-part taxon-name-part-type="species" reg="collina">collina</tp:taxon-name-part></tp:taxon-name></italic>, <italic><tp:taxon-name><tp:taxon-name-part taxon-name-part-type="genus" reg="Rhinusa">R.</tp:taxon-name-part><tp:taxon-name-part taxon-name-part-type="species" reg="eversmanni">eversmanni</tp:taxon-name-part></tp:taxon-name></italic>, <italic><tp:taxon-name><tp:taxon-name-part taxon-name-part-type="genus" reg="Rhinusa">R.</tp:taxon-name-part><tp:taxon-name-part taxon-name-part-type="species" reg="incana">incana</tp:taxon-name-part></tp:taxon-name></italic>, and <italic><tp:taxon-name><tp:taxon-name-part taxon-name-part-type="genus" reg="Rhinusa">R.</tp:taxon-name-part><tp:taxon-name-part taxon-name-part-type="species" reg="neta">neta</tp:taxon-name-part></tp:taxon-name></italic>) or smooth. Usually only one single pair of anterior stemmata present, in the form of small black spots (st) close to the end of the frontal suture, two pairs of stemmata present in <italic><tp:taxon-name><tp:taxon-name-part taxon-name-part-type="genus" reg="Rhinusa">R.</tp:taxon-name-part><tp:taxon-name-part taxon-name-part-type="species" reg="asellus">asellus</tp:taxon-name-part></tp:taxon-name></italic>, <italic><tp:taxon-name><tp:taxon-name-part taxon-name-part-type="genus" reg="Rhinusa">R.</tp:taxon-name-part><tp:taxon-name-part taxon-name-part-type="species" reg="collina">collina</tp:taxon-name-part></tp:taxon-name></italic>, <italic><tp:taxon-name><tp:taxon-name-part taxon-name-part-type="genus" reg="Rhinusa">R.</tp:taxon-name-part><tp:taxon-name-part taxon-name-part-type="species" reg="incana">incana</tp:taxon-name-part></tp:taxon-name></italic>, and <italic><tp:taxon-name><tp:taxon-name-part taxon-name-part-type="genus" reg="Rhinusa">R.</tp:taxon-name-part><tp:taxon-name-part taxon-name-part-type="species" reg="linariae">linariae</tp:taxon-name-part></tp:taxon-name></italic>. <italic>Des<sub>1</sub></italic> usually short or absent; <italic>des<sub>2</sub></italic> usually elongated, located on the lateral part of the epicranium; long <italic>des<sub>3</sub></italic> located anteriorly on the epicranium on the border of the frontal suture; <italic>des<sub>4</sub></italic> minute or absent; and <italic>des<sub>5</sub></italic> long, located anterolaterally. <italic>Fs<sub>1-3</sub></italic> minute or absent, located medially; <italic>fs<sub>4</sub></italic> long, located anteriorly; and long <italic>fs<sub>5</sub></italic> located anterolaterally, close to the antenna. <italic>Les<sub>1</sub></italic> and <italic>les<sub>2</sub></italic> medium to short; single <italic>ves</italic> short or absent. One to five minute postepicranial setae (<italic>pes</italic>).</p><p><bold><italic>Antennae</italic></bold> placed distally of the frontal suture, on the inside. Membranous and distinctly convex basal article bearing one conical sensorium plus some smaller sensilla: ampullacea, basiconica, or styloconica.</p><p><bold><italic>Clypeus</italic></bold> trapezoidal, usually with two <italic>cls</italic> short to relatively elongated; sometimes basal part much more sclerotised than the apical parts; anterior border more or less curved towards the inside.</p><p><bold><italic>Mouth parts</italic>.</bold> Labrum usually distinct from clypeus by clypeo-labral suture (in <italic><tp:taxon-name><tp:taxon-name-part taxon-name-part-type="genus" reg="Rhinusa">R.</tp:taxon-name-part><tp:taxon-name-part taxon-name-part-type="species" reg="pilosa">pilosa</tp:taxon-name-part></tp:taxon-name></italic>, <italic><tp:taxon-name><tp:taxon-name-part taxon-name-part-type="genus" reg="Rhinusa">R.</tp:taxon-name-part><tp:taxon-name-part taxon-name-part-type="species" reg="rara">rara</tp:taxon-name-part></tp:taxon-name></italic>, and <italic><tp:taxon-name><tp:taxon-name-part taxon-name-part-type="genus" reg="Rhinusa">R.</tp:taxon-name-part><tp:taxon-name-part taxon-name-part-type="species" reg="linariae">linariae</tp:taxon-name-part></tp:taxon-name></italic> clypeus and labrum fused) with three piliform <italic>lrs</italic> (only in <italic><tp:taxon-name><tp:taxon-name-part taxon-name-part-type="genus" reg="Rhinusa">R.</tp:taxon-name-part><tp:taxon-name-part taxon-name-part-type="species" reg="linariae">linariae</tp:taxon-name-part></tp:taxon-name></italic> single <italic>lrs</italic>), usually <italic>lrs<sub>1</sub></italic> and <italic>lrs<sub>2</sub></italic> elongated, located medially, and <italic>lrs<sub>3</sub></italic> short, located laterally; anterior border of labrum bi-sinuate or slightly rounded. Epipharynx mostly with two (rarely three) relatively elongated, finger-like <italic>als</italic> (almost identical in length); two or three piliform <italic>ams</italic> varying in size; without or with up to two short, finger-like <italic>mes</italic>; labral rods (lr) usually prominent, elongated, kidney-shaped, or rounded, almost indistinct. Mandibles apically bifid, cutting edge with additional protuberance or smooth; two medium-sized piliform <italic>mds</italic>, both located close to the lateral border. Maxillolabial complex: maxilla usually more sclerotised than labium, stipes with one <italic>stps</italic>, two <italic>pfs</italic>, and one <italic>mbs</italic>; <italic>stps</italic> and both <italic>pfs<sub>1–2</sub></italic> short to elongated; mala with four to six finger-like <italic>dms</italic> variable in length; from two up to four piliform <italic>vms</italic>, medium to short in length. Maxillary palpi two-segmented; basal palpomere usually distinctly wider than distal one; length ratio of the basal and distal palpomeres usually almost 1:1; basal palpomere with short <italic>mpxs</italic> and two sensilla, distal palpomere with a group of two to six apical sensilla in the terminal receptive area. Prementum close to oval-shaped, with one medium <italic>prms</italic> (only <italic><tp:taxon-name><tp:taxon-name-part taxon-name-part-type="genus" reg="Rhinusa">R.</tp:taxon-name-part><tp:taxon-name-part taxon-name-part-type="species" reg="herbarum">herbarum</tp:taxon-name-part></tp:taxon-name></italic> with two <italic>prms</italic>); ligula with round or sinuate margin and one to three <italic>ligs</italic>; premental sclerite sclerotised in cup or ring form, sometimes incomplete, only in <italic><tp:taxon-name><tp:taxon-name-part taxon-name-part-type="genus" reg="Rhinusa">R.</tp:taxon-name-part><tp:taxon-name-part taxon-name-part-type="species" reg="linariae">linariae</tp:taxon-name-part></tp:taxon-name></italic> indistinguishable, posterior extension absent or elongated; anterior median extension absent. Labial palpi one-segmented (in <italic><tp:taxon-name><tp:taxon-name-part taxon-name-part-type="genus" reg="Rhinusa">R.</tp:taxon-name-part><tp:taxon-name-part taxon-name-part-type="species" reg="linariae">linariae</tp:taxon-name-part></tp:taxon-name></italic> labial palpi vestigial and almost invisible); each palp with a single pore, and a group of one to four apical sensilla (ampullacea) in the terminal receptive area; the surface of the labium smooth. Postmentum with two or three <italic>pms</italic>; membranous area smooth or partially covered with sharp or knobby asperities.</p><p><bold><italic>Thorax</italic>.</bold> Prothorax with four to 12 <italic>prns</italic>; two <italic>ps</italic>; and usually a short, single <italic>eus</italic>. Mesothorax with a single minute <italic>prs</italic> or without; three to four <italic>pds</italic> (variable in length) (only in <italic><tp:taxon-name><tp:taxon-name-part taxon-name-part-type="genus" reg="Rhinusa">R.</tp:taxon-name-part><tp:taxon-name-part taxon-name-part-type="species" reg="linariae">linariae</tp:taxon-name-part></tp:taxon-name></italic> one <italic>pds</italic> and in <italic><tp:taxon-name><tp:taxon-name-part taxon-name-part-type="genus" reg="Rhinusa">R.</tp:taxon-name-part><tp:taxon-name-part taxon-name-part-type="species" reg="pilosa">pilosa</tp:taxon-name-part></tp:taxon-name></italic> two <italic>pds</italic>); one medium <italic>as</italic> (only <italic><tp:taxon-name><tp:taxon-name-part taxon-name-part-type="genus" reg="Rhinusa">R.</tp:taxon-name-part><tp:taxon-name-part taxon-name-part-type="species" reg="rara">rara</tp:taxon-name-part></tp:taxon-name></italic> without); three medium to minute <italic>ss</italic>; one medium <italic>eps</italic>; one or two medium <italic>ps</italic>; and a single minute <italic>eus</italic> (sometimes absent). Chaetotaxy of metathorax almost identical to that of mesothorax. Each pedal area of thoracic segments with three to six <italic>pda</italic>.</p><p><bold><italic>Abdomen</italic>.</bold> Segments I–VIII usually with one minute <italic>prs</italic> (sometimes absent on segment VIII, only <italic><tp:taxon-name><tp:taxon-name-part taxon-name-part-type="genus" reg="Rhinusa">R.</tp:taxon-name-part><tp:taxon-name-part taxon-name-part-type="species" reg="bipustulata">bipustulata</tp:taxon-name-part></tp:taxon-name></italic> with two <italic>prs</italic>) and one to four <italic>pds</italic>; usually one minute and one medium <italic>ss</italic>; one to three <italic>eps</italic>; one <italic>ps</italic>; one minute <italic>lsts</italic>; and usually two minute <italic>eus</italic>. Abdominal segment IX without or with up to three minute <italic>ds</italic>; without or with up to two minute <italic>ps</italic>; and without or with up to two minute <italic>sts</italic>. Abdominal segment X mostly without seta.</p></tp:treatment-sec><tp:treatment-sec sec-type="description" id="SECID0E61AE"><title>Description of pupa.</title><p><bold><italic>Measurements</italic></bold> (in mm). Body length: 1.86 (<italic><tp:taxon-name><tp:taxon-name-part taxon-name-part-type="genus" reg="Rhinusa">R.</tp:taxon-name-part><tp:taxon-name-part taxon-name-part-type="species" reg="florum">florum</tp:taxon-name-part></tp:taxon-name></italic>) – 6.50 (<italic><tp:taxon-name><tp:taxon-name-part taxon-name-part-type="genus" reg="Rhinusa">R.</tp:taxon-name-part><tp:taxon-name-part taxon-name-part-type="species" reg="vestita">vestita</tp:taxon-name-part></tp:taxon-name></italic>). Body width: 1.66–3.50. Thorax width: 1.00–2.00.</p><p><bold><italic>Body</italic>.</bold> Integument white, sometimes with some parts dark and sclerotised; setae sometimes placed on pigmented spots, more or less stout, curved. Head with a pair of protuberances (h–pr) above eyes. Rostrum moderately elongated, in males usually as long as in females or only slightly shorter than in females, reaching mesocoxae (only in <italic><tp:taxon-name><tp:taxon-name-part taxon-name-part-type="genus" reg="Rhinusa">R.</tp:taxon-name-part><tp:taxon-name-part taxon-name-part-type="species" reg="asellus">asellus</tp:taxon-name-part></tp:taxon-name></italic> rostrum very elongated, distinctly variable in both sexes, much longer in females). Pronotum trapezoidal. Pronotal protuberances (p–pr) separated at bases, wider than tall (conical in <italic><tp:taxon-name><tp:taxon-name-part taxon-name-part-type="genus" reg="Rhinusa">R.</tp:taxon-name-part><tp:taxon-name-part taxon-name-part-type="species" reg="asellus">asellus</tp:taxon-name-part></tp:taxon-name></italic>), sometimes vestigial (<italic><tp:taxon-name><tp:taxon-name-part taxon-name-part-type="genus" reg="Rhinusa">R.</tp:taxon-name-part><tp:taxon-name-part taxon-name-part-type="species" reg="linariae">linariae</tp:taxon-name-part></tp:taxon-name></italic>) or even absent (<italic><tp:taxon-name><tp:taxon-name-part taxon-name-part-type="genus" reg="Rhinusa">R.</tp:taxon-name-part><tp:taxon-name-part taxon-name-part-type="species" reg="herbarum">herbarum</tp:taxon-name-part></tp:taxon-name></italic>, <italic><tp:taxon-name><tp:taxon-name-part taxon-name-part-type="genus" reg="Rhinusa">R.</tp:taxon-name-part><tp:taxon-name-part taxon-name-part-type="species" reg="pilosa">pilosa</tp:taxon-name-part></tp:taxon-name></italic>, and <italic><tp:taxon-name><tp:taxon-name-part taxon-name-part-type="genus" reg="Rhinusa">R.</tp:taxon-name-part><tp:taxon-name-part taxon-name-part-type="species" reg="rara">rara</tp:taxon-name-part></tp:taxon-name></italic>). Meso- and metanotum similar in size. Abdominal segments I–VI almost identical in size; segment VII semicircular; segment VIII narrow, small; segment IX reduced. Abdominal protuberance (a–pr) on abdominal segment VIII usually visible, flattened or rounded, sometimes vestigial (<italic><tp:taxon-name><tp:taxon-name-part taxon-name-part-type="genus" reg="Rhinusa">R.</tp:taxon-name-part><tp:taxon-name-part taxon-name-part-type="species" reg="linariae">linariae</tp:taxon-name-part></tp:taxon-name></italic>) or even absent (<italic><tp:taxon-name><tp:taxon-name-part taxon-name-part-type="genus" reg="Rhinusa">R.</tp:taxon-name-part><tp:taxon-name-part taxon-name-part-type="species" reg="collina">collina</tp:taxon-name-part></tp:taxon-name></italic>, <italic><tp:taxon-name><tp:taxon-name-part taxon-name-part-type="genus" reg="Rhinusa">R.</tp:taxon-name-part><tp:taxon-name-part taxon-name-part-type="species" reg="eversmanni">eversmanni</tp:taxon-name-part></tp:taxon-name></italic>, <italic><tp:taxon-name><tp:taxon-name-part taxon-name-part-type="genus" reg="Rhinusa">R.</tp:taxon-name-part><tp:taxon-name-part taxon-name-part-type="species" reg="pilosa">pilosa</tp:taxon-name-part></tp:taxon-name></italic>, and <italic><tp:taxon-name><tp:taxon-name-part taxon-name-part-type="genus" reg="Rhinusa">R.</tp:taxon-name-part><tp:taxon-name-part taxon-name-part-type="species" reg="rara">rara</tp:taxon-name-part></tp:taxon-name></italic>). Urogomphi (ur) short, often ending in sclerotised, sharp apexes, sometimes vestigial or completely absent.</p><p><bold><italic>Chaetotaxy</italic></bold> well developed, setae short to elongated, transparent or brownish. Head without or with one <italic>os</italic>, without or with one <italic>sos</italic>; rostrum without or with one <italic>pas</italic>, without or with up to two <italic>rs</italic>, without or with one <italic>es</italic>. Pronotum with one to three <italic>as</italic>, without or with up to four <italic>ls</italic>, two to four <italic>pls</italic>; without or with one <italic>ds</italic>. Dorsal parts of meso- and metathorax with two or three setae placed medially. Apex of femora usually with a single long <italic>fes</italic>, with two <italic>fes</italic> in <italic><tp:taxon-name><tp:taxon-name-part taxon-name-part-type="genus" reg="Rhinusa">R.</tp:taxon-name-part><tp:taxon-name-part taxon-name-part-type="species" reg="asellus">asellus</tp:taxon-name-part></tp:taxon-name></italic>, <italic><tp:taxon-name><tp:taxon-name-part taxon-name-part-type="genus" reg="Rhinusa">R.</tp:taxon-name-part><tp:taxon-name-part taxon-name-part-type="species" reg="tetra">tetra</tp:taxon-name-part></tp:taxon-name></italic> and <italic><tp:taxon-name><tp:taxon-name-part taxon-name-part-type="genus" reg="Rhinusa">R.</tp:taxon-name-part><tp:taxon-name-part taxon-name-part-type="species" reg="bipustulata">bipustulata</tp:taxon-name-part></tp:taxon-name></italic>. Abdominal segments I–VII with two or up to six setae dorsally (segment VIII usually with fewer setae); one or two setae laterally, and two or up to five setae ventrally. Abdominal segment IX with two or up to four setae ventrally.</p><sec sec-type="﻿Descriptions of the species" id="SECID0E6BAG"><title>﻿Descriptions of the species</title><p>Species are arranged according to the species groups proposed by <xref ref-type="bibr" rid="B15">Caldara et al. (2010)</xref> on the basis of a morphological study of the adults. For each group, a combination of the diagnostic characters is here listed, whereas a key to all the groups is reported by <xref ref-type="bibr" rid="B14">Caldara and Toševski (2019)</xref>.</p><sec sec-type="﻿Rhinusa tetra group" id="SECID0ENCAG"><title>﻿<italic><tp:taxon-name><tp:taxon-name-part taxon-name-part-type="genus" reg="Rhinusa">Rhinusa</tp:taxon-name-part><tp:taxon-name-part taxon-name-part-type="species" reg="tetra">tetra</tp:taxon-name-part></tp:taxon-name></italic> group</title><p><bold>Adult diagnosis.</bold> Protibiae and metatibiae with a premucro, which is more pronounced in female; uncus of protibiae with base placed towards middle of apex and almost as long as width of tibiae in female, protibiae in male distinctly arcuate in apical quarter, profemora very globose, ventrites 3–5 in male along midline with hairlike scales dense and ruffled.</p></sec></sec></tp:treatment-sec><ref-list><ref id="B15"><mixed-citation xmlns:xlink="http://www.w3.org/1999/xlink" xlink:type="simple"><person-group><name name-style="western"><surname>Caldara</surname><given-names>R</given-names></name><name name-style="western"><surname>Sassi</surname><given-names>D</given-names></name><name name-style="western"><surname>Toševski</surname><given-names>I</given-names></name></person-group> (<year>2010</year>) <article-title>Phylogeny of the weevil genus <italic><tp:taxon-name><tp:taxon-name-part taxon-name-part-type="genus">Rhinusa</tp:taxon-name-part></tp:taxon-name></italic> Stephens based on adult morphological characters and host plant information (<tp:taxon-name><tp:taxon-name-part taxon-name-part-type="order">Coleoptera</tp:taxon-name-part></tp:taxon-name>: <tp:taxon-name><tp:taxon-name-part taxon-name-part-type="family">Curculionidae</tp:taxon-name-part></tp:taxon-name>).</article-title><source>Zootaxa</source><volume>2627</volume>(<issue>1</issue>): <fpage>39</fpage>–<lpage>56</lpage>. <ext-link xlink:href="10.11646/zootaxa.2627.1.3" ext-link-type="doi" xlink:type="simple">https://doi.org/10.11646/zootaxa.2627.1.3</ext-link></mixed-citation></ref><ref id="B14"><mixed-citation xmlns:xlink="http://www.w3.org/1999/xlink" xlink:type="simple"><person-group><name name-style="western"><surname>Caldara</surname><given-names>R</given-names></name><name name-style="western"><surname>Toševski</surname><given-names>I</given-names></name></person-group> (<year>2019</year>) <article-title><italic><tp:taxon-name><tp:taxon-name-part taxon-name-part-type="genus">Rhinusa</tp:taxon-name-part></tp:taxon-name></italic> Stephens: A taxonomic revision of the species belonging to the <italic><tp:taxon-name><tp:taxon-name-part taxon-name-part-type="genus">R.</tp:taxon-name-part><tp:taxon-name-part taxon-name-part-type="species">linariae</tp:taxon-name-part></tp:taxon-name></italic>, <italic><tp:taxon-name><tp:taxon-name-part taxon-name-part-type="genus">R.</tp:taxon-name-part><tp:taxon-name-part taxon-name-part-type="species">herbarum</tp:taxon-name-part></tp:taxon-name></italic>, <italic><tp:taxon-name><tp:taxon-name-part taxon-name-part-type="genus">R.</tp:taxon-name-part><tp:taxon-name-part taxon-name-part-type="species">melas</tp:taxon-name-part></tp:taxon-name></italic>, and <italic><tp:taxon-name><tp:taxon-name-part taxon-name-part-type="genus">R.</tp:taxon-name-part><tp:taxon-name-part taxon-name-part-type="species">mauritii</tp:taxon-name-part></tp:taxon-name></italic> groups (<tp:taxon-name><tp:taxon-name-part taxon-name-part-type="order">Coleoptera</tp:taxon-name-part></tp:taxon-name><tp:taxon-name><tp:taxon-name-part taxon-name-part-type="family">Curculionidae</tp:taxon-name-part></tp:taxon-name>).</article-title><source>Zootaxa</source><volume>4679</volume>(<issue>2</issue>): <fpage>318</fpage>–<lpage>340</lpage>. <ext-link xlink:href="10.11646/zootaxa.4679.2.6" ext-link-type="doi" xlink:type="simple">https://doi.org/10.11646/zootaxa.4679.2.6</ext-link></mixed-citation></ref></ref-list></tp:taxon-treatment>
