# Supplementary material for: ﻿Description of immature stages of Rhinusa species (Coleoptera, Curculionidae, Mecinini) with a focus on diagnostic morphological characters at the species and genus levels
Source: Zookeys. 2024 Mar 14;1195:1–94. doi: 10.3897/zookeys.1195.112328 (PMC10958164; doi:10.3897/zookeys.1195.112328)
Supplement: XML Treatment for Rhinusa asellus [file zookeys.1195.112328-treatment2.xml]

<!DOCTYPE tp:taxon-treatment
  PUBLIC "-//TaxonX//DTD Taxonomic Treatment Publishing DTD v0 20100105//EN" "tax-treatment-NSO.dtd">
<tp:taxon-treatment xmlns:tp="http://www.plazi.org/taxpub"><tp:treatment-meta><kwd-group><label>Taxon classification</label><kwd>
              <named-content content-type="kingdom">Animalia</named-content>
            </kwd><kwd>
              <named-content content-type="order">Coleoptera</named-content>
            </kwd><kwd>
              <named-content content-type="family">Curculionidae</named-content>
            </kwd></kwd-group><mixed-citation publication-type="journal"><person-group><name><surname>Gosik</surname><given-names>Rafał</given-names></name><name><surname>Caldara</surname><given-names>Roberto</given-names></name><name><surname>Toševski</surname><given-names>Ivo</given-names></name><name><surname>Skuhrovec</surname><given-names>Jiří</given-names></name></person-group><article-title>﻿Description of immature stages of <italic><tp:taxon-name><tp:taxon-name-part taxon-name-part-type="genus" reg="Rhinusa">Rhinusa</tp:taxon-name-part></tp:taxon-name></italic> species (<tp:taxon-name><tp:taxon-name-part taxon-name-part-type="order">Coleoptera</tp:taxon-name-part></tp:taxon-name>, <tp:taxon-name><tp:taxon-name-part taxon-name-part-type="family">Curculionidae</tp:taxon-name-part></tp:taxon-name>, <tp:taxon-name><tp:taxon-name-part taxon-name-part-type="tribe">Mecinini</tp:taxon-name-part></tp:taxon-name>) with a focus on diagnostic morphological characters at the species and genus levels</article-title><source>Zookeys</source><day>14</day><month>03</month><year>2024</year><volume>1195</volume><fpage>1</fpage><lpage>94</lpage><pub-id pub-id-type="doi">10.3897/zookeys.1195.112328</pub-id></mixed-citation></tp:treatment-meta><tp:nomenclature><label>﻿1)</label><tp:taxon-name>
            <object-id xmlns:xlink="http://www.w3.org/1999/xlink" content-type="arpha" xlink:type="simple">61EA2828-2E91-5D54-B637-040BF6182F5C</object-id>
            <tp:taxon-name-part taxon-name-part-type="genus" reg="Rhinusa">Rhinusa</tp:taxon-name-part>
            <tp:taxon-name-part taxon-name-part-type="species" reg="asellus">asellus</tp:taxon-name-part>
          </tp:taxon-name><tp:taxon-authority>(Gravenhorst, 1807)</tp:taxon-authority></tp:nomenclature><tp:treatment-sec sec-type="material" id="SECID0EFEAG"><title>Material examined.</title><p>16 mature larvae; 4 ♂ pupae and 1 ♀ pupa. Serbia, Pirot, 700 m a.s.l., ex <italic><tp:taxon-name><tp:taxon-name-part taxon-name-part-type="genus" reg="Verbascum">Verbascum</tp:taxon-name-part><tp:taxon-name-part taxon-name-part-type="species" reg="thapsus">thapsus</tp:taxon-name-part></tp:taxon-name></italic> L., 06.03.2017, leg., det. I. Toševski.</p></tp:treatment-sec><tp:treatment-sec sec-type="description" id="SECID0EWEAG"><title>Description of mature larva</title><p><bold>(Figs <xref ref-type="fig" rid="F1">1A, B</xref>, <xref ref-type="fig" rid="F2">2A–E</xref>, <xref ref-type="fig" rid="F3">3A–C</xref>). <italic>Measurements</italic></bold> (in mm). Body length: 5.72–9.00 (avg. 7.55). The widest place in the body (meso- and metathorax) measures up to 2.40. Head width: 0.80–1.00 (avg. 0.85).</p><p><bold><italic>General</italic>.</bold> Body elongate, moderately slender, curved, rounded in cross section (Fig. <xref ref-type="fig" rid="F1">1A</xref>). Prothorax small, pronotal shield not pigmented. Mesothorax slightly smaller than metathorax; each divided dorsally into two folds (prodorsal fold smaller than postdorsal fold). Pedal folds of thoracic segments isolated, conical, prominent. Abdominal segments I–III of similar size, next segments tapering towards posterior body end. Abdominal segments I–VII each divided dorsally into two folds; postdorsal folds distinctly higher than prodorsal. Segments VIII and IX dorsally undivided. Epipleural folds of segments I–VII slightly conical. Laterosternal and eusternal folds of segments I–VII conical, weakly isolated. Abdominal segment X divided into four folds of equal size. Anus situated ventrally.</p><fig id="F1" position="float" orientation="portrait"><object-id xmlns:xlink="http://www.w3.org/1999/xlink" content-type="doi" xlink:type="simple">10.3897/zookeys.1195.112328.figure1</object-id><object-id xmlns:xlink="http://www.w3.org/1999/xlink" content-type="arpha" xlink:type="simple">96046098-DDDC-5EE4-87F0-B9ACC5294634</object-id><label>Figure 1.</label><caption><p><italic><tp:taxon-name><tp:taxon-name-part taxon-name-part-type="genus" reg="Rhinusa">Rhinusa</tp:taxon-name-part><tp:taxon-name-part taxon-name-part-type="species" reg="asellus">asellus</tp:taxon-name-part></tp:taxon-name></italic> (Gravenhorst, 1807) mature larva <bold>A</bold> habitus <bold>B</bold> head, frontal view.</p></caption><graphic xmlns:xlink="http://www.w3.org/1999/xlink" xlink:href="zookeys-1195-001_article-112328__-g001.jpg" position="float" orientation="portrait" xlink:type="simple" id="oo_1001229.jpg"><uri content-type="original_file" xlink:type="simple">https://binary.pensoft.net/fig/1001229</uri></graphic></fig><p>All spiracles unicameral; thoracic spiracles placed laterally close to mesothorax; abdominal spiracles (Fig. <xref ref-type="fig" rid="F1">1A</xref>) placed mediolaterally on segments I–VIII.</p><p><bold><italic>Colouration</italic>.</bold> Yellow to brownish head, medial parts of epicranium less sclerotised (Fig. <xref ref-type="fig" rid="F1">1B</xref>). All thoracic and abdominal segments white (Fig. <xref ref-type="fig" rid="F1">1A</xref>). Cuticle covered with fine asperities.</p><p><bold><italic>Vestiture</italic>.</bold> Setae on body thin, yellowish, different in length (very short or medium).</p><p><bold><italic>Head capsule</italic></bold> (Figs <xref ref-type="fig" rid="F1">1B</xref>, <xref ref-type="fig" rid="F2">2A</xref>). Head rather wide, endocarinal line present, reaching to 1/2 of the length of frons. Frontal sutures on head wide, unclear. Two pairs of stemmata (st): first in the form of a prominent pigmented spot with a convex cornea, close to the end of the frontal suture, second pair small, placed laterally, above the anterior stemma. <italic>Des<sub>1</sub></italic> short, located in the central part of epicranium; long <italic>des<sub>2</sub></italic> placed mediolaterally; long <italic>des<sub>3</sub></italic> located anteriorly on epicranium close to the border with the frontal suture; <italic>des<sub>4</sub></italic> short; long <italic>des<sub>5</sub></italic> located anterolaterally above stemma (Fig. <xref ref-type="fig" rid="F2">2A</xref>). <italic>Fs<sub>1</sub></italic> absent; <italic>fs<sub>2</sub></italic> short; <italic>fs<sub>3</sub></italic> absent; <italic>fs<sub>4</sub></italic> long, located anteriorly; and long <italic>fs<sub>5</sub></italic> located anterolaterally, close to antenna (Fig. <xref ref-type="fig" rid="F2">2A</xref>). <italic>Les<sub>1</sub></italic> and <italic>les<sub>2</sub></italic> medium, and one short <italic>ves</italic>. Epicranial area with four <italic>pes</italic>.</p><fig id="F2" position="float" orientation="portrait"><object-id xmlns:xlink="http://www.w3.org/1999/xlink" content-type="doi" xlink:type="simple">10.3897/zookeys.1195.112328.figure2</object-id><object-id xmlns:xlink="http://www.w3.org/1999/xlink" content-type="arpha" xlink:type="simple">05FC5B70-F5D0-538C-A4F1-CC25282C8221</object-id><label>Figure 2.</label><caption><p><italic><tp:taxon-name><tp:taxon-name-part taxon-name-part-type="genus" reg="Rhinusa">Rhinusa</tp:taxon-name-part><tp:taxon-name-part taxon-name-part-type="species" reg="asellus">asellus</tp:taxon-name-part></tp:taxon-name></italic> (Gravenhorst, 1807) mature larva, head and mouth parts <bold>A</bold> head <bold>B</bold> antenna <bold>C</bold> clypeus and labrum (left side), epipharynx (right side) <bold>D</bold> left mandible <bold>E</bold> maxillolabial complex (schemes). Abbreviations: at–antenna, lr–labral rods, st–sensillum styloconicum, sb–sensillum basiconicum, Se–sensorium, st–stemmata, setae: <italic>als</italic>–anterolateral, <italic>ams</italic>–anteromedial, <italic>cls</italic>–clypeal, <italic>des</italic>–dorsal epicranial, <italic>dms</italic>–dorsal malar, <italic>fs</italic>–frontal epicranial, <italic>les</italic>–lateral epicranial, <italic>ligs</italic>–ligular, <italic>lrs</italic>–labral, <italic>mbs</italic>–malar basiventral, <italic>mds</italic>–mandibular dorsal, <italic>mes</italic>–medial, <italic>mpxs</italic>–maxillary palp, <italic>pes</italic>–postepicranial, <italic>pfs</italic>–palpiferal, <italic>pms</italic>–postmental, <italic>prms</italic>–premental, <italic>stps</italic>–stipital, <italic>ves</italic>–ventral, <italic>vms</italic>–ventral malar.</p></caption><graphic xmlns:xlink="http://www.w3.org/1999/xlink" xlink:href="zookeys-1195-001_article-112328__-g002.jpg" position="float" orientation="portrait" xlink:type="simple" id="oo_1001230.jpg"><uri content-type="original_file" xlink:type="simple">https://binary.pensoft.net/fig/1001230</uri></graphic></fig><p><bold><italic>Antennae</italic></bold> placed distally of the frontal suture, on the inside; membranous and distinctly convex basal article bearing one conical sensorium, relatively short, plus four sensilla differing in type: two basiconica and two styloconica (Fig. <xref ref-type="fig" rid="F2">2B</xref>).</p><p><bold><italic>Clypeus</italic></bold> (Fig. <xref ref-type="fig" rid="F2">2C</xref>) ~ 3 × as wide as long with two medium <italic>cls</italic>, localised posterolaterally, with one sensillum between them; basal part distinctly sclerotised; anterior border straight.</p><p><bold><italic>Mouth parts</italic>.</bold> Labrum (Fig. <xref ref-type="fig" rid="F2">2C</xref>) trapezoidal, ~ 2.2 × as wide as long, with three piliform <italic>lrs</italic>, different in length; <italic>lrs<sub>1</sub></italic> elongated, located medially, <italic>lrs<sub>2</sub></italic> elongated, located posteromedially, and <italic>lrs<sub>3</sub></italic> short, located anterolaterally; anterior border bi-sinuate. Epipharynx (Fig. <xref ref-type="fig" rid="F2">2C</xref>) with three medium finger-like <italic>als</italic>, almost identical in length; two medium piliform <italic>ams</italic>; and single medium finger-like <italic>mes</italic>; labral rods (lr) distinct, kidney shaped. Mandibles (Fig. <xref ref-type="fig" rid="F2">2D</xref>) bifid, cutting edge with additional protuberance; two medium piliform <italic>mds</italic>, both located in shallow pits, close to lateral border. Maxillolabial complex: maxilla (Fig. <xref ref-type="fig" rid="F2">2E</xref>) stipes with one <italic>stps</italic>, two <italic>pfs</italic> and one very short <italic>mbs</italic> and one sensillum, <italic>stps</italic> and both <italic>pfs<sub>1–2</sub></italic> relatively long; mala with six finger-like <italic>dms</italic> variable in length; four piliform <italic>vms</italic>, medium to short in length. Maxillary palpi two-segmented; basal palpomere distinctly wider than distal one; length ratio of basal and distal palpomeres almost 1:1; basal palpomere with short <italic>mpxs</italic> and one sensillum, distal palpomere with a group of four apical sensilla in terminal receptive area. Prementum (Fig. <xref ref-type="fig" rid="F2">2E</xref>) oval-shaped, with one long <italic>prms</italic>; ligula with round margin and three short <italic>ligs</italic>; premental sclerite broad, sclerotised, cup-shaped, posterior extension medium in length, with thick apex. Labial palpi one-segmented; palpi with a single pore, and a group of four apical sensilla (ampullacea) on terminal receptive area; surface of labium smooth. Postmentum (Fig. <xref ref-type="fig" rid="F2">2E</xref>) with three <italic>pms</italic>, medium <italic>pms<sub>1</sub></italic> located posterolaterally, elongated <italic>pms<sub>2</sub></italic> located mediolaterally, and medium <italic>pms<sub>3</sub></italic> located anterolaterally; posterior part of membranous area covered with knobby asperities.</p><p><bold><italic>Thorax</italic>.</bold> Prothorax (Fig. <xref ref-type="fig" rid="F3">3A</xref>) with nine medium <italic>prns</italic>, dorsal sclerite weakly visible; two medium <italic>ps</italic>; and single short <italic>eus</italic>. Mesothorax (Fig. <xref ref-type="fig" rid="F3">3A</xref>) with one short <italic>prs</italic>, one short and two medium <italic>pds</italic>; one medium <italic>as</italic>; three minute and one medium <italic>ss</italic>; one medium <italic>eps</italic>; one medium <italic>ps</italic>; and single short <italic>eus</italic>. Chae­totaxy of metathorax (Fig. <xref ref-type="fig" rid="F3">3A</xref>) almost identical to that of mesothorax. Each pedal area of thoracic segments with three long and two short <italic>pda</italic>.</p><fig id="F3" position="float" orientation="portrait"><object-id xmlns:xlink="http://www.w3.org/1999/xlink" content-type="doi" xlink:type="simple">10.3897/zookeys.1195.112328.figure3</object-id><object-id xmlns:xlink="http://www.w3.org/1999/xlink" content-type="arpha" xlink:type="simple">DB8AEAD8-8A04-53C2-998B-512183B8AC82</object-id><label>Figure 3.</label><caption><p><italic><tp:taxon-name><tp:taxon-name-part taxon-name-part-type="genus" reg="Rhinusa">Rhinusa</tp:taxon-name-part><tp:taxon-name-part taxon-name-part-type="species" reg="asellus">asellus</tp:taxon-name-part></tp:taxon-name></italic> (Gravenhorst, 1807) mature larva, habitus <bold>A</bold> lateral view of thoracic segments <bold>B</bold> lateral view of abdominal segment I <bold>C</bold> lateral view of abdominal segments VII–X (schemes). Abbreviations: Th. 1–3–number of thoracic segments, Abd. 1–10–number of abdominal seg, setae: <italic>as</italic>–alar, <italic>ds</italic>–dorsal, <italic>eps</italic>–epipleural, <italic>eus</italic>–eusternal, <italic>lsts</italic>–laterosternal, <italic>pda</italic>–pedal, <italic>pds</italic>–postdorsal, <italic>prns</italic>–pronotal, <italic>prs</italic>–prodorsal, <italic>ss</italic>–spiracular, <italic>ps</italic>–pleural, <italic>sts</italic>–sternal.</p></caption><graphic xmlns:xlink="http://www.w3.org/1999/xlink" xlink:href="zookeys-1195-001_article-112328__-g003.jpg" position="float" orientation="portrait" xlink:type="simple" id="oo_1001231.jpg"><uri content-type="original_file" xlink:type="simple">https://binary.pensoft.net/fig/1001231</uri></graphic></fig><p><bold><italic>Abdomen</italic>.</bold> Segments I–VII (Fig. <xref ref-type="fig" rid="F3">3B, C</xref>) with one very short <italic>prs</italic>; two short and one medium <italic>pds</italic>; one minute and one medium <italic>ss</italic>; one medium <italic>eps</italic>; one medium <italic>ps</italic>; one short <italic>lsts</italic>; and two short <italic>eus</italic>. Segment VIII (Fig. <xref ref-type="fig" rid="F3">3B, C</xref>) with two medium and one short <italic>pds</italic>; one medium <italic>ss</italic>; one medium <italic>eps</italic>; one medium <italic>ps</italic>; and two short <italic>eus</italic>. Abdominal segment IX (Fig. <xref ref-type="fig" rid="F3">3C</xref>) with one minute <italic>ps</italic> and one minute <italic>sts</italic>.</p></tp:treatment-sec><tp:treatment-sec sec-type="description" id="SECID0EDUAG"><title>Description of pupa</title><p><bold>(Figs <xref ref-type="fig" rid="F4">4A–C</xref>, <xref ref-type="fig" rid="F5">5A–C</xref>). <italic>Measurements</italic></bold> (in mm). Body length: 4.50–6.00; body width: 2.75–3.15; thorax width: 1.75–2.90; rostrum length: up to 1.60 ♂ and 2.60 ♀.</p><fig id="F4" position="float" orientation="portrait"><object-id xmlns:xlink="http://www.w3.org/1999/xlink" content-type="doi" xlink:type="simple">10.3897/zookeys.1195.112328.figure4</object-id><object-id xmlns:xlink="http://www.w3.org/1999/xlink" content-type="arpha" xlink:type="simple">790B8809-5687-55D0-BD18-055F1791327E</object-id><label>Figure 4.</label><caption><p><italic><tp:taxon-name><tp:taxon-name-part taxon-name-part-type="genus" reg="Rhinusa">Rhinusa</tp:taxon-name-part><tp:taxon-name-part taxon-name-part-type="species" reg="asellus">asellus</tp:taxon-name-part></tp:taxon-name></italic> (Gravenhorst, 1807) pupa habitus <bold>A</bold> ventral view <bold>B</bold> lateral view <bold>C</bold> dorsal view.</p></caption><graphic xmlns:xlink="http://www.w3.org/1999/xlink" xlink:href="zookeys-1195-001_article-112328__-g004.jpg" position="float" orientation="portrait" xlink:type="simple" id="oo_1001232.jpg"><uri content-type="original_file" xlink:type="simple">https://binary.pensoft.net/fig/1001232</uri></graphic></fig><fig id="F5" position="float" orientation="portrait"><object-id xmlns:xlink="http://www.w3.org/1999/xlink" content-type="doi" xlink:type="simple">10.3897/zookeys.1195.112328.figure5</object-id><object-id xmlns:xlink="http://www.w3.org/1999/xlink" content-type="arpha" xlink:type="simple">A6ED1F53-42D2-5308-9D25-9AFAC978FC14</object-id><label>Figure 5.</label><caption><p><italic><tp:taxon-name><tp:taxon-name-part taxon-name-part-type="genus" reg="Rhinusa">Rhinusa</tp:taxon-name-part><tp:taxon-name-part taxon-name-part-type="species" reg="asellus">asellus</tp:taxon-name-part></tp:taxon-name></italic> (Gravenhorst, 1807) pupa habitus <bold>A</bold> ventral view <bold>B</bold> dorsal view <bold>C</bold> lateral view (schemes). Abbreviations: a–pr–abdominal protuberances, h–pr–head protuberances, p–pr–pronotal protuberances, ur–urogomphi, setae: <italic>as</italic>–apical, <italic>cs</italic>–coxal, <italic>d</italic>–dorsal, <italic>ds</italic>–discal, <italic>es</italic>–epistomal, <italic>fes</italic>–femoral, <italic>l</italic>, <italic>ls</italic>–lateral, <italic>os</italic>–orbital, <italic>pas</italic>–postantennal, <italic>pls</italic>–posterolateral, <italic>rs</italic>–rostral, <italic>sos</italic>–supraorbital, <italic>v</italic>–ventral.</p></caption><graphic xmlns:xlink="http://www.w3.org/1999/xlink" xlink:href="zookeys-1195-001_article-112328__-g005.jpg" position="float" orientation="portrait" xlink:type="simple" id="oo_1001233.jpg"><uri content-type="original_file" xlink:type="simple">https://binary.pensoft.net/fig/1001233</uri></graphic></fig><p><bold><italic>Body</italic>.</bold> Integument brownish; moderately stout, curved. Elongated head protuberances present (h–pr) on head above eyes. Rostrum very elongate, in male almost 4 × as long as wide and reaching metacoxae; in female 7 × as long as wide and protruding past metacoxae. Pronotum trapezoidal, 1.5 × as wide as long. Pronotal protuberances (p–pr) well developed, conical, sclerotised, fused at base. Mesonotum slightly smaller than metanotum. Abdominal segments I–VI almost identical in size; segment VII semicircular; segment VIII narrow; segment IX reduced. Abdominal segment VIII dorsally with rounded, prominent, sclerotised abdominal protuberance (a–pr). Urogomphi (ur) vestigial, in the form of very short sclerotised, sharp protuberances. (Fig. <xref ref-type="fig" rid="F5">5C</xref>).</p><p><bold><italic>Chaetotaxy</italic>.</bold> Well developed, setae medium to elongated, transparent. Head with one very short <italic>sos</italic>, one medium <italic>os</italic>, and one medium-sized <italic>pas</italic>. Rostrum with two <italic>rs</italic> and one minute <italic>es</italic> (Fig. <xref ref-type="fig" rid="F5">5A</xref>). Pronotum with two <italic>as</italic>, one <italic>ds</italic>, two <italic>ls</italic>, and four <italic>pls</italic> almost equal in length; <italic>ds</italic> located in shallow pits. Dorsal parts of meso- and metathorax with three setae of various lengths, placed medially. Apex of femora with two long <italic>fes</italic> (Fig. <xref ref-type="fig" rid="F5">5A–C</xref>). Procoxae with a single seta (<italic>cs</italic>). Abdominal segments I–VII with six setae dorsally, variable in length: first minute, placed anteromedially; second and fourth minute; third and fifth medium, placed close to posterior margin of the segment; six, medium, placed below stigma (on segments VI and VII all setae medium). Abdominal segment VIII with four elongated setae dorsally. Each lateral part of abdominal segments I–VII with a single medium seta. Ventral parts of abdominal segments I–VIII with four setae, median pair longer than other ventral setae. Abdominal segment IX with four medium-sized setae ventrally (Fig. <xref ref-type="fig" rid="F5">5A–C</xref>).</p></tp:treatment-sec><tp:treatment-sec sec-type="remarks" id="SECID0EDZAG"><title>Remarks and comparative notes.</title><p>This species is widely distributed in central and southern Europe, in the states of the Caucasus, and in western and central Turkey (<xref ref-type="bibr" rid="B1">Alonso-Zarazaga et al. 2023</xref>). Recently, it was reported as introduced into the USA (<xref ref-type="bibr" rid="B19">DiGirolomo et al. 2019</xref>). It is clearly related to <italic><tp:taxon-name><tp:taxon-name-part taxon-name-part-type="genus" reg="Rhinusa">R.</tp:taxon-name-part><tp:taxon-name-part taxon-name-part-type="species" reg="tetra">tetra</tp:taxon-name-part></tp:taxon-name></italic>, from which the adult differs by the longer rostrum, especially in the female, the elongated shape of the elytra, and the male genitalia (<xref ref-type="bibr" rid="B12">Caldara 2014</xref>).</p></tp:treatment-sec><tp:treatment-sec sec-type="notes" id="SECID0EA1AG"><title>Biological notes.</title><p>Larval hosts of <italic><tp:taxon-name><tp:taxon-name-part taxon-name-part-type="genus" reg="Rhinusa">R.</tp:taxon-name-part><tp:taxon-name-part taxon-name-part-type="species" reg="asellus">asellus</tp:taxon-name-part></tp:taxon-name></italic> are restricted to species of <italic><tp:taxon-name><tp:taxon-name-part taxon-name-part-type="genus" reg="Verbascum">Verbascum</tp:taxon-name-part></tp:taxon-name></italic> (<italic><tp:taxon-name><tp:taxon-name-part taxon-name-part-type="genus" reg="Verbascum">V.</tp:taxon-name-part><tp:taxon-name-part taxon-name-part-type="species" reg="nigrum">nigrum</tp:taxon-name-part></tp:taxon-name></italic> L., <italic><tp:taxon-name><tp:taxon-name-part taxon-name-part-type="genus" reg="Verbascum">V.</tp:taxon-name-part><tp:taxon-name-part taxon-name-part-type="species" reg="phlomoides">phlomoides</tp:taxon-name-part></tp:taxon-name></italic> L., <italic><tp:taxon-name><tp:taxon-name-part taxon-name-part-type="genus" reg="Verbascum">V.</tp:taxon-name-part><tp:taxon-name-part taxon-name-part-type="species" reg="pulverulentum">pulverulentum</tp:taxon-name-part></tp:taxon-name></italic> Vill., <italic><tp:taxon-name><tp:taxon-name-part taxon-name-part-type="genus" reg="Verbascum">V.</tp:taxon-name-part><tp:taxon-name-part taxon-name-part-type="species" reg="sinuatum">sinuatum</tp:taxon-name-part></tp:taxon-name></italic> L., <italic><tp:taxon-name><tp:taxon-name-part taxon-name-part-type="genus" reg="Verbascum">V.</tp:taxon-name-part><tp:taxon-name-part taxon-name-part-type="species" reg="thapsoides">thapsoides</tp:taxon-name-part></tp:taxon-name></italic> Schw., <italic><tp:taxon-name><tp:taxon-name-part taxon-name-part-type="genus" reg="Verbascum">V.</tp:taxon-name-part><tp:taxon-name-part taxon-name-part-type="species" reg="thapsus">thapsus</tp:taxon-name-part></tp:taxon-name></italic>, and <italic><tp:taxon-name><tp:taxon-name-part taxon-name-part-type="genus" reg="Verbascum">V.</tp:taxon-name-part><tp:taxon-name-part taxon-name-part-type="species" reg="virgatum">virgatum</tp:taxon-name-part></tp:taxon-name></italic> Stokes; <xref ref-type="bibr" rid="B12">Caldara 2014</xref>). The biology of this species was carefully studied by <xref ref-type="bibr" rid="B29">Gumovsky (2007)</xref>. Adults can be found feeding on the shoots and leaves of the host plant beginning in May. Oviposition sites are typically concentrated in the top portion of the host plant. The female drills a hole in the host-plant tissues with her very long rostrum, and then she lays eggs there. Eggs develop in ~ 7 days. After hatching, the larva bores into the stem and feeds on plant tissues, often leading to swelling of the stem. Mature larvae form a pupal cell just beneath the outer layer of plant tissue within the stem. Larval and pupal development take on average 20 and 10 days, respectively. Sometimes <italic><tp:taxon-name><tp:taxon-name-part taxon-name-part-type="genus" reg="Rhinusa">R.</tp:taxon-name-part><tp:taxon-name-part taxon-name-part-type="species" reg="asellus">asellus</tp:taxon-name-part></tp:taxon-name></italic> lives on the same host plant as <italic><tp:taxon-name><tp:taxon-name-part taxon-name-part-type="genus" reg="Rhinusa">R.</tp:taxon-name-part><tp:taxon-name-part taxon-name-part-type="species" reg="tetra">tetra</tp:taxon-name-part></tp:taxon-name></italic>, although they occupy different niches.</p></tp:treatment-sec><ref-list><ref id="B1"><mixed-citation xmlns:xlink="http://www.w3.org/1999/xlink" xlink:type="simple"><person-group><name name-style="western"><surname>Alonso-Zarazaga</surname><given-names>MA</given-names></name><name name-style="western"><surname>Barrios</surname><given-names>H</given-names></name><name name-style="western"><surname>Borovec</surname><given-names>R</given-names></name><name name-style="western"><surname>Bouchard</surname><given-names>P</given-names></name><name name-style="western"><surname>Caldara</surname><given-names>R</given-names></name><name name-style="western"><surname>Colonnelli</surname><given-names>E</given-names></name><name name-style="western"><surname>Gültekin</surname><given-names>L</given-names></name><name name-style="western"><surname>Hlaváč</surname><given-names>P</given-names></name><name name-style="western"><surname>Korotyaev</surname><given-names>B</given-names></name><name name-style="western"><surname>Lyal</surname><given-names>CHC</given-names></name><name name-style="western"><surname>Machado</surname><given-names>A</given-names></name><name name-style="western"><surname>Meregalli</surname><given-names>M</given-names></name><name name-style="western"><surname>Pierotti</surname><given-names>H</given-names></name><name name-style="western"><surname>Ren</surname><given-names>L</given-names></name><name name-style="western"><surname>Sánchez-Ruiz</surname><given-names>M</given-names></name><name name-style="western"><surname>Sforzi</surname><given-names>A</given-names></name><name name-style="western"><surname>Silfverberg</surname><given-names>H</given-names></name><name name-style="western"><surname>Skuhrovec</surname><given-names>J</given-names></name><name name-style="western"><surname>Trýzna</surname><given-names>M</given-names></name><name name-style="western"><surname>Velázquez de Castro</surname><given-names>AJ</given-names></name><name name-style="western"><surname>Yunakov</surname><given-names>NN</given-names></name></person-group> (<year>2023</year>) <article-title>Cooperative Catalogue of Palaearctic <tp:taxon-name><tp:taxon-name-part taxon-name-part-type="order">Coleoptera</tp:taxon-name-part></tp:taxon-name><tp:taxon-name><tp:taxon-name-part taxon-name-part-type="superfamily">Curculionoidea</tp:taxon-name-part></tp:taxon-name>. 2<sup>nd</sup> Edn.</article-title><source>Monografías electrónicas de la Sociedad Entomológica Aragonesa</source><volume>14</volume>: <fpage>1</fpage>–<lpage>780</lpage>.</mixed-citation></ref><ref id="B19"><mixed-citation xmlns:xlink="http://www.w3.org/1999/xlink" xlink:type="simple"><person-group><name name-style="western"><surname>DiGirolomo</surname><given-names>MF</given-names></name><name name-style="western"><surname>Hoebeke</surname><given-names>ER</given-names></name><name name-style="western"><surname>Caldara</surname><given-names>R</given-names></name></person-group> (<year>2019</year>) <article-title><italic><tp:taxon-name><tp:taxon-name-part taxon-name-part-type="genus">Rhinusa</tp:taxon-name-part><tp:taxon-name-part taxon-name-part-type="species">asellus</tp:taxon-name-part></tp:taxon-name></italic> (Gravenhorst) (<tp:taxon-name><tp:taxon-name-part taxon-name-part-type="order">Coleoptera</tp:taxon-name-part></tp:taxon-name>: <tp:taxon-name><tp:taxon-name-part taxon-name-part-type="family">Curculionidae</tp:taxon-name-part></tp:taxon-name>), a Eurasian Weevil new to North America, with a summary of other adventive <italic><tp:taxon-name><tp:taxon-name-part taxon-name-part-type="genus">Rhinusa</tp:taxon-name-part></tp:taxon-name></italic> in North America and a key to species.</article-title><source>Proceedings of the Entomological Society of Washington</source><volume>121</volume>(<issue>4</issue>): <fpage>580</fpage>–<lpage>593</lpage>. <ext-link xlink:href="10.4289/0013-8797.121.4.580" ext-link-type="doi" xlink:type="simple">https://doi.org/10.4289/0013-8797.121.4.580</ext-link></mixed-citation></ref><ref id="B12"><mixed-citation xmlns:xlink="http://www.w3.org/1999/xlink" xlink:type="simple"><person-group><name name-style="western"><surname>Caldara</surname><given-names>R</given-names></name></person-group> (<year>2014</year>) <article-title><italic><tp:taxon-name><tp:taxon-name-part taxon-name-part-type="genus">Rhinusa</tp:taxon-name-part></tp:taxon-name></italic> Stephens: A taxonomic revision of the species belonging to the <italic><tp:taxon-name><tp:taxon-name-part taxon-name-part-type="genus">R.</tp:taxon-name-part><tp:taxon-name-part taxon-name-part-type="species">tetra</tp:taxon-name-part></tp:taxon-name></italic> and <italic><tp:taxon-name><tp:taxon-name-part taxon-name-part-type="genus">R.</tp:taxon-name-part><tp:taxon-name-part taxon-name-part-type="species">bipustulata</tp:taxon-name-part></tp:taxon-name></italic> groups (<tp:taxon-name><tp:taxon-name-part taxon-name-part-type="order">Coleoptera</tp:taxon-name-part></tp:taxon-name><tp:taxon-name><tp:taxon-name-part taxon-name-part-type="family">Curculionidae</tp:taxon-name-part></tp:taxon-name>).</article-title><source>Journal of Insect Biodiversity</source><volume>2</volume>(<issue>19</issue>): <fpage>1</fpage>–<lpage>46</lpage>. <ext-link xlink:href="10.12976/jib/2014.2.19" ext-link-type="doi" xlink:type="simple">https://doi.org/10.12976/jib/2014.2.19</ext-link></mixed-citation></ref><ref id="B29"><mixed-citation xmlns:xlink="http://www.w3.org/1999/xlink" xlink:type="simple"><person-group><name name-style="western"><surname>Gumovsky</surname><given-names>A</given-names></name></person-group> (<year>2007</year>) <article-title>A taxonomic revision, biology and morphology of immature stages of the <italic><tp:taxon-name><tp:taxon-name-part taxon-name-part-type="genus">Entedon</tp:taxon-name-part><tp:taxon-name-part taxon-name-part-type="species">sparetus</tp:taxon-name-part></tp:taxon-name></italic> species group (<tp:taxon-name><tp:taxon-name-part taxon-name-part-type="order">Hymenoptera</tp:taxon-name-part></tp:taxon-name>: <tp:taxon-name><tp:taxon-name-part taxon-name-part-type="family">Eulophidae</tp:taxon-name-part></tp:taxon-name>), egg-larval endoparasitoids of weevils (<tp:taxon-name><tp:taxon-name-part taxon-name-part-type="order">Coleoptera</tp:taxon-name-part></tp:taxon-name>: <tp:taxon-name><tp:taxon-name-part taxon-name-part-type="family">Curculionidae</tp:taxon-name-part></tp:taxon-name>).</article-title><source>Bulletin of Entomological Research</source><volume>97</volume>(<issue>2</issue>): <fpage>139</fpage>–<lpage>166</lpage>. <ext-link xlink:href="10.1017/S0007485307004798" ext-link-type="doi" xlink:type="simple">https://doi.org/10.1017/S0007485307004798</ext-link></mixed-citation></ref></ref-list></tp:taxon-treatment>
