# Supplementary material for: ﻿Description of immature stages of Rhinusa species (Coleoptera, Curculionidae, Mecinini) with a focus on diagnostic morphological characters at the species and genus levels
Source: Zookeys. 2024 Mar 14;1195:1–94. doi: 10.3897/zookeys.1195.112328 (PMC10958164; doi:10.3897/zookeys.1195.112328)
Supplement: XML Treatment for Rhinusa tetra [file zookeys.1195.112328-treatment3.xml]

<!DOCTYPE tp:taxon-treatment
  PUBLIC "-//TaxonX//DTD Taxonomic Treatment Publishing DTD v0 20100105//EN" "tax-treatment-NSO.dtd">
<tp:taxon-treatment xmlns:tp="http://www.plazi.org/taxpub"><tp:treatment-meta><kwd-group><label>Taxon classification</label><kwd>
              <named-content content-type="kingdom">Animalia</named-content>
            </kwd><kwd>
              <named-content content-type="order">Coleoptera</named-content>
            </kwd><kwd>
              <named-content content-type="family">Curculionidae</named-content>
            </kwd></kwd-group><mixed-citation publication-type="journal"><person-group><name><surname>Gosik</surname><given-names>Rafał</given-names></name><name><surname>Caldara</surname><given-names>Roberto</given-names></name><name><surname>Toševski</surname><given-names>Ivo</given-names></name><name><surname>Skuhrovec</surname><given-names>Jiří</given-names></name></person-group><article-title>﻿Description of immature stages of <italic><tp:taxon-name><tp:taxon-name-part taxon-name-part-type="genus" reg="Rhinusa">Rhinusa</tp:taxon-name-part></tp:taxon-name></italic> species (<tp:taxon-name><tp:taxon-name-part taxon-name-part-type="order">Coleoptera</tp:taxon-name-part></tp:taxon-name>, <tp:taxon-name><tp:taxon-name-part taxon-name-part-type="family">Curculionidae</tp:taxon-name-part></tp:taxon-name>, <tp:taxon-name><tp:taxon-name-part taxon-name-part-type="tribe">Mecinini</tp:taxon-name-part></tp:taxon-name>) with a focus on diagnostic morphological characters at the species and genus levels</article-title><source>Zookeys</source><day>14</day><month>03</month><year>2024</year><volume>1195</volume><fpage>1</fpage><lpage>94</lpage><pub-id pub-id-type="doi">10.3897/zookeys.1195.112328</pub-id></mixed-citation></tp:treatment-meta><tp:nomenclature><label>﻿2)</label><tp:taxon-name>
            <object-id xmlns:xlink="http://www.w3.org/1999/xlink" content-type="arpha" xlink:type="simple">5746F492-64AC-52A8-B593-7DED13B7FEF1</object-id>
            <tp:taxon-name-part taxon-name-part-type="genus" reg="Rhinusa">Rhinusa</tp:taxon-name-part>
            <tp:taxon-name-part taxon-name-part-type="species" reg="tetra">tetra</tp:taxon-name-part>
          </tp:taxon-name><tp:taxon-authority>(Fabricius, 1792)</tp:taxon-authority></tp:nomenclature><tp:treatment-sec sec-type="material" id="SECID0EH6AG"><title>Material examined.</title><p>21 mature larvae; 5 ♂ and 2 ♀ pupae. Italy, Lombardia, Linarolo (Pavia), ex <italic><tp:taxon-name><tp:taxon-name-part taxon-name-part-type="genus" reg="Verbascum">Verbascum</tp:taxon-name-part><tp:taxon-name-part taxon-name-part-type="species" reg="thapsus">thapsus</tp:taxon-name-part></tp:taxon-name></italic>, 25.08.2015; 19 mature larvae; 7 premature; 3 ♂ and 4 ♀ pupae, Italy, Alto Adige, Castelrotto (Bolzano), ex <italic><tp:taxon-name><tp:taxon-name-part taxon-name-part-type="genus" reg="Verbascum">Verbascum</tp:taxon-name-part><tp:taxon-name-part taxon-name-part-type="species" reg="blattaria">blattaria</tp:taxon-name-part></tp:taxon-name></italic> L., 10.08. 2017, all leg., det. R. Caldara.</p></tp:treatment-sec><tp:treatment-sec sec-type="description" id="SECID0EDABG"><title>Description of mature larva</title><p><bold>(Figs <xref ref-type="fig" rid="F6">6A, B</xref>, <xref ref-type="fig" rid="F7">7A–E</xref>, <xref ref-type="fig" rid="F8">8A–C</xref>). <italic>Measurements</italic></bold> (in mm). Body length: 3.25–6.50 (avg. 5.90). The widest place in the body (meso- and metathorax) measures up to 2.25. Head width: 0.85–0.90 (avg. 0.87).</p><fig id="F6" position="float" orientation="portrait"><object-id xmlns:xlink="http://www.w3.org/1999/xlink" content-type="doi" xlink:type="simple">10.3897/zookeys.1195.112328.figure6</object-id><object-id xmlns:xlink="http://www.w3.org/1999/xlink" content-type="arpha" xlink:type="simple">7E3F2137-4855-56D4-AA22-E7BEB5F5B991</object-id><label>Figure 6.</label><caption><p><italic><tp:taxon-name><tp:taxon-name-part taxon-name-part-type="genus" reg="Rhinusa">Rhinusa</tp:taxon-name-part><tp:taxon-name-part taxon-name-part-type="species" reg="tetra">tetra</tp:taxon-name-part></tp:taxon-name></italic> (Fabricius, 1792) mature larva <bold>A</bold> habitus <bold>B</bold> head, frontal view.</p></caption><graphic xmlns:xlink="http://www.w3.org/1999/xlink" xlink:href="zookeys-1195-001_article-112328__-g006.jpg" position="float" orientation="portrait" xlink:type="simple" id="oo_1001234.jpg"><uri content-type="original_file" xlink:type="simple">https://binary.pensoft.net/fig/1001234</uri></graphic></fig><fig id="F7" position="float" orientation="portrait"><object-id xmlns:xlink="http://www.w3.org/1999/xlink" content-type="doi" xlink:type="simple">10.3897/zookeys.1195.112328.figure7</object-id><object-id xmlns:xlink="http://www.w3.org/1999/xlink" content-type="arpha" xlink:type="simple">013F782B-1ACB-54E3-B5C5-83FF754313DA</object-id><label>Figure 7.</label><caption><p><italic><tp:taxon-name><tp:taxon-name-part taxon-name-part-type="genus" reg="Rhinusa">Rhinusa</tp:taxon-name-part><tp:taxon-name-part taxon-name-part-type="species" reg="tetra">tetra</tp:taxon-name-part></tp:taxon-name></italic> (Fabricius, 1792) mature larva, head and mouth parts <bold>A</bold> head <bold>B</bold> antenna <bold>C</bold> clypeus and labrum (left side), epipharynx (right side) <bold>D</bold> left mandible <bold>E</bold> maxillolabial complex (schemes). Abbreviations: at–antenna, lr–labral rods, sb–sensillum basiconicum, Se–sensorium, st–stemmata, setae: <italic>als</italic>–anterolateral, <italic>ams</italic>–anteromedial, <italic>cls</italic>–clypeal, <italic>des</italic>–dorsal epicranial, <italic>dms</italic>–dorsal malar, <italic>fs</italic>–frontal epicranial, <italic>les</italic>–lateral epicranial, <italic>ligs</italic>–ligular, <italic>lrs</italic>–labral, <italic>mbs</italic>–malar basiventral, <italic>mds</italic>–mandibular dorsal, <italic>mes</italic>–medial, <italic>mpxs</italic>–maxillary palp, <italic>pes</italic>–postepicranial, <italic>pfs</italic>–palpiferal, <italic>pms</italic>–postmental, <italic>prms</italic>–premental, <italic>stps</italic>–stipital, <italic>ves</italic>–ventral, <italic>vms</italic>–ventral malar.</p></caption><graphic xmlns:xlink="http://www.w3.org/1999/xlink" xlink:href="zookeys-1195-001_article-112328__-g007.jpg" position="float" orientation="portrait" xlink:type="simple" id="oo_1001235.jpg"><uri content-type="original_file" xlink:type="simple">https://binary.pensoft.net/fig/1001235</uri></graphic></fig><fig id="F8" position="float" orientation="portrait"><object-id xmlns:xlink="http://www.w3.org/1999/xlink" content-type="doi" xlink:type="simple">10.3897/zookeys.1195.112328.figure8</object-id><object-id xmlns:xlink="http://www.w3.org/1999/xlink" content-type="arpha" xlink:type="simple">C743E872-B7C5-5F90-84C7-B50ED805247F</object-id><label>Figure 8.</label><caption><p><italic><tp:taxon-name><tp:taxon-name-part taxon-name-part-type="genus" reg="Rhinusa">Rhinusa</tp:taxon-name-part><tp:taxon-name-part taxon-name-part-type="species" reg="tetra">tetra</tp:taxon-name-part></tp:taxon-name></italic> (Fabricius, 1792) mature larva, habitus <bold>A</bold> lateral view of thoracic segments <bold>B</bold> lateral view of abdominal segment I <bold>C</bold> lateral view of abdominal segments VII–X (schemes). Abbreviations: Th. 1–3–number of thoracic segments, Abd. 1–10–number of abdominal seg, setae: <italic>as</italic>–alar, <italic>ds</italic>–dorsal, <italic>eps</italic>–epipleural, <italic>eus</italic>–eusternal, <italic>lsts</italic>–laterosternal, <italic>pda</italic>–pedal, <italic>pds</italic>–postdorsal, <italic>prns</italic>–pronotal, <italic>prs</italic>–prodorsal, <italic>ss</italic>–spiracular, <italic>ps</italic>–pleural, <italic>sts</italic>–sternal.</p></caption><graphic xmlns:xlink="http://www.w3.org/1999/xlink" xlink:href="zookeys-1195-001_article-112328__-g008.jpg" position="float" orientation="portrait" xlink:type="simple" id="oo_1001236.jpg"><uri content-type="original_file" xlink:type="simple">https://binary.pensoft.net/fig/1001236</uri></graphic></fig><p><bold><italic>General</italic>.</bold> Body elongate, slender, curved, rounded in cross section (Fig. <xref ref-type="fig" rid="F6">6A</xref>). Prothorax smaller than mesothorax. Metathorax as wide as mesothorax; each divided dorsally into two folds (prodorsal fold much smaller than postdorsal fold). Pedal folds of thoracic segments prominent, conical, well isolated. Abdominal segments I–V of similar size, next segments tapering towards posterior body end. Abdominal segments I–VI each divided dorsally into two folds almost identical in size. Segments VII–IX dorsally undivided. Epipleural folds of segments I–VIII conical, well developed. Laterosternal and eusternal folds of segments I–VIII conical, well isolated. Abdominal segment X divided into four folds of equal size. Anus situated ventrally, almost completely hidden in segment IX.</p><p>Thoracic and abdominal spiracles unicameral; thoracic spiracles (Fig. <xref ref-type="fig" rid="F6">6A</xref>) placed laterally close to mesothorax; abdominal spiracles (Fig. <xref ref-type="fig" rid="F6">6A</xref>) placed medially on segments I–VIII.</p><p><bold><italic>Colouration</italic>.</bold> Light yellow to brownish head (Fig. <xref ref-type="fig" rid="F6">6B</xref>). All thoracic and abdominal segments whitish (Fig. <xref ref-type="fig" rid="F6">6A</xref>). Cuticle densely covered with fine asperities.</p><p><bold><italic>Vestiture</italic>.</bold> Setae on body thin, hair-like, different in length (minute to medium).</p><p><bold><italic>Head capsule</italic></bold> (Figs <xref ref-type="fig" rid="F6">6B</xref>, <xref ref-type="fig" rid="F7">7A</xref>). Head wide, endocarinal line present, reaching to 1/2 of the length of frons. Frontal sutures on head wide, indistinct. A single pair of stemmata in the form of small black spots (st) placed laterally, close to the end of the frontal suture. <italic>Des<sub>1</sub></italic> very short, located in middle part of epicranium; very long <italic>des<sub>2</sub></italic> located anteriorly; very long <italic>des<sub>3</sub></italic> placed almost on the border of the frontal suture; very short <italic>des<sub>4</sub></italic>, located laterally; and long <italic>des<sub>5</sub></italic> placed anterolaterally above stemma (Fig. <xref ref-type="fig" rid="F7">7A</xref>). <italic>Fs<sub>1</sub></italic> and <italic>fs<sub>2</sub></italic> minute, located posterolaterally; <italic>fs<sub>3</sub></italic> absent; <italic>fs<sub>4</sub></italic> medium, located anteriorly; and long <italic>fs<sub>5</sub></italic> located anterolaterally, close to antenna (Fig. <xref ref-type="fig" rid="F7">7A</xref>). <italic>Les<sub>1</sub></italic> and <italic>les<sub>2</sub></italic> medium; single short <italic>ves</italic>. Epicranial area with four <italic>pes</italic>.</p><p><bold><italic>Antennae</italic></bold> placed distally of the frontal suture, on the inside; membranous and distinctly convex basal article bearing one conical, moderately elongate sensorium, plus two sensilla basiconica (Fig. <xref ref-type="fig" rid="F7">7B</xref>).</p><p><bold><italic>Clypeus</italic></bold> (Fig. <xref ref-type="fig" rid="F7">7C</xref>) trapezoidal, ~ 2.5 × as wide as long with two relatively long <italic>cls</italic>, localised posterolaterally, with one sensillum between them; anterior border almost straight.</p><p><bold><italic>Mouth parts</italic>.</bold> Labrum (Fig. <xref ref-type="fig" rid="F7">7C</xref>) ~ 2.2 × as wide as long, with three piliform <italic>lrs</italic>, various long; <italic>lrs<sub>1</sub></italic> elongated, located posteromedially, on small protuberance, <italic>lrs<sub>2</sub></italic> medium, located lateromedially, and <italic>lrs<sub>3</sub></italic> short, located laterally; anterior border almost straight. Epipharynx (Fig. <xref ref-type="fig" rid="F7">7C</xref>) with two elongated finger-like <italic>als</italic> identical in length, three piliform <italic>ams</italic> variable in length, and two short, finger-like <italic>mes</italic>; labral rods (lr) distinct, kidney-shaped. Mandibles (Fig. <xref ref-type="fig" rid="F7">7D</xref>) bifid, cutting edge straight; two medium piliform and short <italic>mds</italic>, both located close to lateral border. Maxillolabial complex: maxilla brownish sclerotised (Fig. <xref ref-type="fig" rid="F7">7E</xref>) stipes with one <italic>stps</italic>, two <italic>pfs</italic> and one short <italic>mbs</italic>, <italic>stps</italic> and both <italic>pfs<sub>1–2</sub></italic> elongated; mala with six finger-like <italic>dms</italic> variable in length; four medium piliform <italic>vms</italic>. Maxillary palpi two-segmented; basal palpomere distinctly wider than distal one; both palpomeres equal in length; basal palpomere with short <italic>mpxs</italic> and two sensilla, distal palpomere with a group of six apical sensilla in terminal receptive area. Prementum (Fig. <xref ref-type="fig" rid="F7">7E</xref>) close to oval-shaped, with a single elongated <italic>prms</italic>; ligula with rounded margin and two, short <italic>ligs</italic>; premental sclerite broad, sclerotised, cup-shaped, posterior extension short with thick apex. Labial palpi one-segmented; palpi with a single pore, and four apical sensilla in terminal receptive area; surface of labium smooth. Postmentum (Fig. <xref ref-type="fig" rid="F7">7E</xref>) with three <italic>pms</italic>, medium <italic>pms<sub>1</sub></italic> located posteromedially, long <italic>pms<sub>2</sub></italic> located mediolaterally, and elongated <italic>pms<sub>3</sub></italic> located anterolaterally; membranous area partially covered with knobby asperities.</p><p><bold><italic>Thorax</italic>.</bold> Prothorax (Fig. <xref ref-type="fig" rid="F8">8A</xref>) with eight elongated and single medium <italic>prns</italic>; two elongated <italic>ps</italic>; and single short <italic>eus</italic>. Mesothorax (Fig. <xref ref-type="fig" rid="F8">8A</xref>) with a single short <italic>prs</italic>; two medium and one short <italic>pds</italic> (ordered: medium, medium, short); one short <italic>as</italic>; two medium and one short <italic>ss</italic>; one medium <italic>eps</italic>; one medium <italic>ps</italic>; and single minute <italic>eus</italic>. Chaetotaxy of metathorax (Fig. <xref ref-type="fig" rid="F8">8A</xref>) almost identical to that of mesothorax. Each pedal area of thoracic segments with five elongated and one short <italic>pda</italic>.</p><p><bold><italic>Abdomen</italic>.</bold> Segments I–VIII (Fig. <xref ref-type="fig" rid="F8">8B, C</xref>) with one very short <italic>prs</italic> (segment VIII without <italic>prs</italic>), three <italic>pds</italic> of various length; one medium and one long <italic>ss</italic>; single elongated <italic>eps</italic>; one medium <italic>ps</italic>; one short <italic>lsts</italic>; and two minute <italic>eus</italic>. Abdominal segment IX (Fig. <xref ref-type="fig" rid="F8">8C</xref>) with one short and two minute <italic>ds</italic>; two minute <italic>ps</italic>; and two minute <italic>sts</italic>.</p></tp:treatment-sec><tp:treatment-sec sec-type="description" id="SECID0EKPBG"><title>Description of pupa</title><p><bold>(Figs <xref ref-type="fig" rid="F9">9A–C</xref>, <xref ref-type="fig" rid="F10">10A–C</xref>). <italic>Measurements</italic></bold> (in mm). Body length: 3.75–5.25; body width: 2.40–2.75; thorax width: 1.05–1.75; rostrum length: up to 0.70 ♂ and ♀.</p><fig id="F9" position="float" orientation="portrait"><object-id xmlns:xlink="http://www.w3.org/1999/xlink" content-type="doi" xlink:type="simple">10.3897/zookeys.1195.112328.figure9</object-id><object-id xmlns:xlink="http://www.w3.org/1999/xlink" content-type="arpha" xlink:type="simple">E1F1146E-20F9-571A-9126-FBEFF31B1F5D</object-id><label>Figure 9.</label><caption><p><italic><tp:taxon-name><tp:taxon-name-part taxon-name-part-type="genus" reg="Rhinusa">Rhinusa</tp:taxon-name-part><tp:taxon-name-part taxon-name-part-type="species" reg="tetra">tetra</tp:taxon-name-part></tp:taxon-name></italic> (Fabricius, 1792) pupa habitus <bold>A</bold> ventral view <bold>B</bold> lateral view <bold>C</bold> dorsal view.</p></caption><graphic xmlns:xlink="http://www.w3.org/1999/xlink" xlink:href="zookeys-1195-001_article-112328__-g009.jpg" position="float" orientation="portrait" xlink:type="simple" id="oo_1001237.jpg"><uri content-type="original_file" xlink:type="simple">https://binary.pensoft.net/fig/1001237</uri></graphic></fig><fig id="F10" position="float" orientation="portrait"><object-id xmlns:xlink="http://www.w3.org/1999/xlink" content-type="doi" xlink:type="simple">10.3897/zookeys.1195.112328.figure10</object-id><object-id xmlns:xlink="http://www.w3.org/1999/xlink" content-type="arpha" xlink:type="simple">5DDFACF8-1EAA-5B54-A410-8914272B630F</object-id><label>Figure 10.</label><caption><p><italic><tp:taxon-name><tp:taxon-name-part taxon-name-part-type="genus" reg="Rhinusa">Rhinusa</tp:taxon-name-part><tp:taxon-name-part taxon-name-part-type="species" reg="tetra">tetra</tp:taxon-name-part></tp:taxon-name></italic> (Fabricius, 1792) pupa habitus <bold>A</bold> ventral view <bold>B</bold> dorsal view <bold>C</bold> lateral view (schemes). Abbreviations: a–pr–abdominal protuberances, h–pr–head protuberances, p–pr–pronotal protuberances, ur–urogomphi, setae: <italic>as</italic>–apical, <italic>d</italic>–dorsal, <italic>ds</italic>–discal, <italic>fes</italic>–femoral, <italic>l</italic>, <italic>ls</italic>–lateral, <italic>os</italic>–orbital, <italic>pls</italic>–posterolateral, <italic>sos</italic>–supraorbital, <italic>rs</italic>–rostral, <italic>v</italic>–ventral.</p></caption><graphic xmlns:xlink="http://www.w3.org/1999/xlink" xlink:href="zookeys-1195-001_article-112328__-g010.jpg" position="float" orientation="portrait" xlink:type="simple" id="oo_1001238.jpg"><uri content-type="original_file" xlink:type="simple">https://binary.pensoft.net/fig/1001238</uri></graphic></fig><p><bold><italic>Body</italic>.</bold> Integument white, with some parts dark sclerotised; moderately elongated. Elongated head protuberances (h–pr) present on head above eyes. Rostrum moderately elongated, on both sexes almost 2.8 × as long as wide and protruding mesocoxae. Pronotum trapezoidal 2 × as wide as long. Pronotal protuberances (p–pr) flattened, sclerotised, separated at bases. Mesonotum slightly narrower than metanotum. Abdominal segments I–VI almost identical in size, VII semicircular, segment VIII narrow, segment IX reduced. Abdominal segment VIII dorsally with rounded, well developed abdominal protuberance (a–pr). Urogomphi (ur) very short, ending with sclerotised, sharp apexes (Fig. <xref ref-type="fig" rid="F9">9A–C</xref>).</p><p><bold><italic>Chaetotaxy</italic>.</bold> Well developed, setae medium to short. Head with one medium <italic>sos</italic> and one medium <italic>os</italic>. Rostrum with a single <italic>rs</italic> (Fig. <xref ref-type="fig" rid="F10">10A</xref>). Pronotum with two <italic>as</italic>, two <italic>ls</italic>, single <italic>ds</italic>, and four <italic>pls</italic>, all equal in length. Dorsal parts of meso- and metathorax with three setae of various length, placed medially. Apex of femora with two long <italic>fes</italic> (Fig. <xref ref-type="fig" rid="F10">10A–C</xref>). Abdominal segments I–VII dorsally with five setae dorsally, variable in length: first, second and fourth minute, third and fifth medium; first seta placed posteromedially, second to fourth placed close to posterior margin of the segment, fifth placed below stigma. Segment VII with four elongated setae dorsally, segment VIII with three elongated setae dorsally. Each lateral part of abdominal segments I–VIII with a single short seta. Ventral parts of abdominal segments I–VIII with four setae (first distinctly longer than other setae). Abdominal segment IX with three short setae ventrally (Fig. <xref ref-type="fig" rid="F10">10A–C</xref>).</p></tp:treatment-sec><tp:treatment-sec sec-type="remarks" id="SECID0E3TBG"><title>Remarks and comparative notes.</title><p>This species is one of the most common and widespread of the genus <italic><tp:taxon-name><tp:taxon-name-part taxon-name-part-type="genus" reg="Rhinusa">Rhinusa</tp:taxon-name-part></tp:taxon-name></italic>. It has been reported in all of Europe, Siberia, North Africa, the Middle East, central Asia, and northern India. It was accidentally introduced in North America, where it is currently distributed in several states of the USA and Canada (<xref ref-type="bibr" rid="B44">O’Brien and Wibmer 1982</xref>; <xref ref-type="bibr" rid="B19">DiGirolomo et al. 2019</xref>). Although it was proposed as a potential candidate for the biological control of invasive common mullein, <italic><tp:taxon-name><tp:taxon-name-part taxon-name-part-type="genus" reg="Verbascum">Verbascum</tp:taxon-name-part><tp:taxon-name-part taxon-name-part-type="species" reg="thapsus">thapsus</tp:taxon-name-part></tp:taxon-name></italic>, it was not used in North America in this regard. In the southern part of its area of distribution, it can be confused with other species of the group, such as <italic><tp:taxon-name><tp:taxon-name-part taxon-name-part-type="genus" reg="Rhinusa">R.</tp:taxon-name-part><tp:taxon-name-part taxon-name-part-type="species" reg="verbasci">verbasci</tp:taxon-name-part></tp:taxon-name></italic> (Rosenschoeld, 1838), <italic><tp:taxon-name><tp:taxon-name-part taxon-name-part-type="genus" reg="Rhinusa">R.</tp:taxon-name-part><tp:taxon-name-part taxon-name-part-type="species" reg="moroderi">moroderi</tp:taxon-name-part></tp:taxon-name></italic> (Reitter, 1906), and <italic><tp:taxon-name><tp:taxon-name-part taxon-name-part-type="genus" reg="Rhinusa">R.</tp:taxon-name-part><tp:taxon-name-part taxon-name-part-type="species" reg="weilli">weilli</tp:taxon-name-part></tp:taxon-name></italic> Caldara, 2014, from which it can be separated only by the shape of the female rostrum, most easily if observed in lateral view (<xref ref-type="bibr" rid="B12">Caldara 2014</xref>). It is well known that adults of <italic><tp:taxon-name><tp:taxon-name-part taxon-name-part-type="genus" reg="Rhinusa">R.</tp:taxon-name-part><tp:taxon-name-part taxon-name-part-type="species" reg="tetra">tetra</tp:taxon-name-part></tp:taxon-name></italic> are highly variable in size (2.0–4.5 mm), even among specimens collected from the same plant. Additionally, the rostrum length of the female distinctly varies among populations living on different plants, probably related to oviposition inside seed capsules of different sizes and thicknesses, as suggested to occur in <italic><tp:taxon-name><tp:taxon-name-part taxon-name-part-type="genus" reg="Rhinusa">R.</tp:taxon-name-part><tp:taxon-name-part taxon-name-part-type="species" reg="dieckmanni">dieckmanni</tp:taxon-name-part></tp:taxon-name></italic> (Behne, 1988) (<xref ref-type="bibr" rid="B58">Toševski et al. 2023</xref>).</p></tp:treatment-sec><tp:treatment-sec sec-type="notes" id="SECID0E2WBG"><title>Biological notes.</title><p>This species was reported to feed on several species of <italic><tp:taxon-name><tp:taxon-name-part taxon-name-part-type="genus" reg="Verbascum">Verbascum</tp:taxon-name-part></tp:taxon-name></italic>. <xref ref-type="bibr" rid="B16">Caldara et al. (2012)</xref> verified the following plant associations: <italic><tp:taxon-name><tp:taxon-name-part taxon-name-part-type="genus" reg="Verbascum">Verbascum</tp:taxon-name-part><tp:taxon-name-part taxon-name-part-type="species" reg="blattaria">blattaria</tp:taxon-name-part></tp:taxon-name></italic>, <italic><tp:taxon-name><tp:taxon-name-part taxon-name-part-type="genus" reg="Verbascum">V.</tp:taxon-name-part><tp:taxon-name-part taxon-name-part-type="species" reg="boerhavii">boerhavii</tp:taxon-name-part></tp:taxon-name></italic> L., <italic><tp:taxon-name><tp:taxon-name-part taxon-name-part-type="genus" reg="Verbascum">V.</tp:taxon-name-part><tp:taxon-name-part taxon-name-part-type="species" reg="creticum">creticum</tp:taxon-name-part></tp:taxon-name></italic> (L.) Cav., <italic><tp:taxon-name><tp:taxon-name-part taxon-name-part-type="genus" reg="Verbascum">V.</tp:taxon-name-part><tp:taxon-name-part taxon-name-part-type="species" reg="lychnitis">lychnitis</tp:taxon-name-part></tp:taxon-name></italic> L., <italic><tp:taxon-name><tp:taxon-name-part taxon-name-part-type="genus" reg="Verbascum">V.</tp:taxon-name-part><tp:taxon-name-part taxon-name-part-type="species" reg="nigrum">nigrum</tp:taxon-name-part></tp:taxon-name></italic>, <italic><tp:taxon-name><tp:taxon-name-part taxon-name-part-type="genus" reg="Verbascum">V.</tp:taxon-name-part><tp:taxon-name-part taxon-name-part-type="species" reg="phlomoides">phlomoides</tp:taxon-name-part></tp:taxon-name></italic>, <italic><tp:taxon-name><tp:taxon-name-part taxon-name-part-type="genus" reg="Verbascum">V.</tp:taxon-name-part><tp:taxon-name-part taxon-name-part-type="species" reg="phoeniceum">phoeniceum</tp:taxon-name-part></tp:taxon-name></italic> L., <italic><tp:taxon-name><tp:taxon-name-part taxon-name-part-type="genus" reg="Verbascum">V.</tp:taxon-name-part><tp:taxon-name-part taxon-name-part-type="species" reg="pulverulentum">pulverulentum</tp:taxon-name-part></tp:taxon-name></italic>, <italic><tp:taxon-name><tp:taxon-name-part taxon-name-part-type="genus" reg="Verbascum">V.</tp:taxon-name-part><tp:taxon-name-part taxon-name-part-type="species" reg="speciosum">speciosum</tp:taxon-name-part></tp:taxon-name></italic> Schrader, <italic><tp:taxon-name><tp:taxon-name-part taxon-name-part-type="genus" reg="Verbascum">V.</tp:taxon-name-part><tp:taxon-name-part taxon-name-part-type="species" reg="thapsiforme">thapsiforme</tp:taxon-name-part></tp:taxon-name></italic> Schrader, and <italic><tp:taxon-name><tp:taxon-name-part taxon-name-part-type="genus" reg="Verbascum">V.</tp:taxon-name-part><tp:taxon-name-part taxon-name-part-type="species" reg="thapsus">thapsus</tp:taxon-name-part></tp:taxon-name></italic>. Adults were also collected on <italic><tp:taxon-name><tp:taxon-name-part taxon-name-part-type="genus" reg="Scrophularia">Scrophularia</tp:taxon-name-part><tp:taxon-name-part taxon-name-part-type="species" reg="auriculata">auriculata</tp:taxon-name-part></tp:taxon-name></italic> L., <italic><tp:taxon-name><tp:taxon-name-part taxon-name-part-type="genus" reg="Scrophularia">S.</tp:taxon-name-part><tp:taxon-name-part taxon-name-part-type="species" reg="canina">canina</tp:taxon-name-part></tp:taxon-name></italic> L., and <italic><tp:taxon-name><tp:taxon-name-part taxon-name-part-type="genus" reg="Scrophularia">S.</tp:taxon-name-part><tp:taxon-name-part taxon-name-part-type="species" reg="laevigata">laevigata</tp:taxon-name-part></tp:taxon-name></italic> Vahl.</p><p><xref ref-type="bibr" rid="B39">Marquess (2000)</xref> provides very detailed information on the biology of this species. Adults feed on the dorsal surfaces of leaves and on the seed capsules of the host plant. Once a plant flowers, mating occurs on the entire inflorescence. The female usually oviposits 1–3 eggs per seed capsule. Egg hatching occurs 7–11 days after deposition. Larvae feed on seeds within capsules and consume the majority of them. Pupation occurs within the seed capsule, and the emergence of the adults occurs ~ 25 days later. Adults exit the seed capsule by chewing through the hardened pericarp.</p><sec sec-type="﻿Rhinusa antirrhini group" id="SECID0EM3BG"><title>﻿<italic><tp:taxon-name><tp:taxon-name-part taxon-name-part-type="genus" reg="Rhinusa">Rhinusa</tp:taxon-name-part><tp:taxon-name-part taxon-name-part-type="species" reg="antirrhini">antirrhini</tp:taxon-name-part></tp:taxon-name></italic> group</title><p><bold>Adult diagnosis.</bold> Rostrum in dorsal view from base to antennal insertion with a trapezoidal outline, with dorsal part narrower than ventral part, in male with distinctly visible scrobe; rostrum in lateral view with dorsal margin abruptly narrowed in apical part; first elytral interstria apically covered with dense vestiture.</p></sec></tp:treatment-sec><ref-list><ref id="B44"><mixed-citation xmlns:xlink="http://www.w3.org/1999/xlink" xlink:type="simple"><person-group><name name-style="western"><surname>O’Brien</surname><given-names>CW</given-names></name><name name-style="western"><surname>Wibmer</surname><given-names>GJ</given-names></name></person-group> (<year>1982</year>) Annotated checklist of the weevils (<tp:taxon-name><tp:taxon-name-part taxon-name-part-type="family">Curculionidae</tp:taxon-name-part></tp:taxon-name> sensu lato) of North America, Central America, and the West Indies (<tp:taxon-name><tp:taxon-name-part taxon-name-part-type="order">Coleoptera</tp:taxon-name-part></tp:taxon-name>: <tp:taxon-name><tp:taxon-name-part taxon-name-part-type="superfamily">Curculionoidea</tp:taxon-name-part></tp:taxon-name>). Memoirs of the American Entomological Institute 43, 382 pp.</mixed-citation></ref><ref id="B19"><mixed-citation xmlns:xlink="http://www.w3.org/1999/xlink" xlink:type="simple"><person-group><name name-style="western"><surname>DiGirolomo</surname><given-names>MF</given-names></name><name name-style="western"><surname>Hoebeke</surname><given-names>ER</given-names></name><name name-style="western"><surname>Caldara</surname><given-names>R</given-names></name></person-group> (<year>2019</year>) <article-title><italic><tp:taxon-name><tp:taxon-name-part taxon-name-part-type="genus">Rhinusa</tp:taxon-name-part><tp:taxon-name-part taxon-name-part-type="species">asellus</tp:taxon-name-part></tp:taxon-name></italic> (Gravenhorst) (<tp:taxon-name><tp:taxon-name-part taxon-name-part-type="order">Coleoptera</tp:taxon-name-part></tp:taxon-name>: <tp:taxon-name><tp:taxon-name-part taxon-name-part-type="family">Curculionidae</tp:taxon-name-part></tp:taxon-name>), a Eurasian Weevil new to North America, with a summary of other adventive <italic><tp:taxon-name><tp:taxon-name-part taxon-name-part-type="genus">Rhinusa</tp:taxon-name-part></tp:taxon-name></italic> in North America and a key to species.</article-title><source>Proceedings of the Entomological Society of Washington</source><volume>121</volume>(<issue>4</issue>): <fpage>580</fpage>–<lpage>593</lpage>. <ext-link xlink:href="10.4289/0013-8797.121.4.580" ext-link-type="doi" xlink:type="simple">https://doi.org/10.4289/0013-8797.121.4.580</ext-link></mixed-citation></ref><ref id="B12"><mixed-citation xmlns:xlink="http://www.w3.org/1999/xlink" xlink:type="simple"><person-group><name name-style="western"><surname>Caldara</surname><given-names>R</given-names></name></person-group> (<year>2014</year>) <article-title><italic><tp:taxon-name><tp:taxon-name-part taxon-name-part-type="genus">Rhinusa</tp:taxon-name-part></tp:taxon-name></italic> Stephens: A taxonomic revision of the species belonging to the <italic><tp:taxon-name><tp:taxon-name-part taxon-name-part-type="genus">R.</tp:taxon-name-part><tp:taxon-name-part taxon-name-part-type="species">tetra</tp:taxon-name-part></tp:taxon-name></italic> and <italic><tp:taxon-name><tp:taxon-name-part taxon-name-part-type="genus">R.</tp:taxon-name-part><tp:taxon-name-part taxon-name-part-type="species">bipustulata</tp:taxon-name-part></tp:taxon-name></italic> groups (<tp:taxon-name><tp:taxon-name-part taxon-name-part-type="order">Coleoptera</tp:taxon-name-part></tp:taxon-name><tp:taxon-name><tp:taxon-name-part taxon-name-part-type="family">Curculionidae</tp:taxon-name-part></tp:taxon-name>).</article-title><source>Journal of Insect Biodiversity</source><volume>2</volume>(<issue>19</issue>): <fpage>1</fpage>–<lpage>46</lpage>. <ext-link xlink:href="10.12976/jib/2014.2.19" ext-link-type="doi" xlink:type="simple">https://doi.org/10.12976/jib/2014.2.19</ext-link></mixed-citation></ref><ref id="B58"><mixed-citation xmlns:xlink="http://www.w3.org/1999/xlink" xlink:type="simple"><person-group><name name-style="western"><surname>Toševski</surname><given-names>I</given-names></name><name name-style="western"><surname>Sing</surname><given-names>S</given-names></name><name name-style="western"><surname>Caldara</surname><given-names>R</given-names></name><name name-style="western"><surname>Weaver</surname><given-names>D</given-names></name><name name-style="western"><surname>Jović</surname><given-names>J</given-names></name><name name-style="western"><surname>Krstić</surname><given-names>O</given-names></name><name name-style="western"><surname>Hinz</surname><given-names>H</given-names></name></person-group> (<year>2023</year>) <article-title>Retrospective use of integrative taxonomy in classical biological control: The unintentional introduction of the weevil <italic><tp:taxon-name><tp:taxon-name-part taxon-name-part-type="genus">Rhinusa</tp:taxon-name-part><tp:taxon-name-part taxon-name-part-type="species">dieckmanni</tp:taxon-name-part></tp:taxon-name></italic> to North America.</article-title><source>Biological Control</source><volume>183</volume>: <fpage>1</fpage>–<lpage>11</lpage>. <ext-link xlink:href="10.1016/j.biocontrol.2023.105270" ext-link-type="doi" xlink:type="simple">https://doi.org/10.1016/j.biocontrol.2023.105270</ext-link></mixed-citation></ref><ref id="B16"><mixed-citation xmlns:xlink="http://www.w3.org/1999/xlink" xlink:type="simple"><person-group><name name-style="western"><surname>Caldara</surname><given-names>R</given-names></name><name name-style="western"><surname>Casalini</surname><given-names>R</given-names></name><name name-style="western"><surname>Baviera</surname><given-names>C</given-names></name></person-group> (<year>2012</year>) <article-title>Taxonomic and nomenclatural notes on the <italic><tp:taxon-name><tp:taxon-name-part taxon-name-part-type="genus">Rhinusa</tp:taxon-name-part><tp:taxon-name-part taxon-name-part-type="species">tetra</tp:taxon-name-part></tp:taxon-name></italic> (Fabricius) species complex (<tp:taxon-name><tp:taxon-name-part taxon-name-part-type="order">Coleoptera</tp:taxon-name-part></tp:taxon-name>: <tp:taxon-name><tp:taxon-name-part taxon-name-part-type="family">Curculionidae</tp:taxon-name-part></tp:taxon-name>).</article-title><source>Zootaxa</source><volume>3329</volume>(<issue>1</issue>): <fpage>31</fpage>–<lpage>40</lpage>. <ext-link xlink:href="10.11646/zootaxa.3329.1.3" ext-link-type="doi" xlink:type="simple">https://doi.org/10.11646/zootaxa.3329.1.3</ext-link></mixed-citation></ref><ref id="B39"><mixed-citation xmlns:xlink="http://www.w3.org/1999/xlink" xlink:type="simple"><person-group><name name-style="western"><surname>Marquess</surname><given-names>J</given-names></name></person-group> (<year>2000</year>) Biology, Ecology, and Impact of <italic><tp:taxon-name><tp:taxon-name-part taxon-name-part-type="genus">Gymnetron</tp:taxon-name-part><tp:taxon-name-part taxon-name-part-type="species">tetrum</tp:taxon-name-part></tp:taxon-name></italic> Fab. (<tp:taxon-name><tp:taxon-name-part taxon-name-part-type="order">Coleoptera</tp:taxon-name-part></tp:taxon-name>: <tp:taxon-name><tp:taxon-name-part taxon-name-part-type="family">Curculionidae</tp:taxon-name-part></tp:taxon-name>) on <italic><tp:taxon-name><tp:taxon-name-part taxon-name-part-type="genus">Verbascum</tp:taxon-name-part><tp:taxon-name-part taxon-name-part-type="species">thapsus</tp:taxon-name-part></tp:taxon-name></italic> L. and <italic><tp:taxon-name><tp:taxon-name-part taxon-name-part-type="genus">V.</tp:taxon-name-part><tp:taxon-name-part taxon-name-part-type="species">blattaria</tp:taxon-name-part></tp:taxon-name></italic> L. (<tp:taxon-name><tp:taxon-name-part taxon-name-part-type="family">Scrophulariaceae</tp:taxon-name-part></tp:taxon-name>). M.S. Thesis/dissertation, Washington State University, [x +] 70 pp.</mixed-citation></ref></ref-list></tp:taxon-treatment>
