# Supplementary material for: ﻿Description of immature stages of Rhinusa species (Coleoptera, Curculionidae, Mecinini) with a focus on diagnostic morphological characters at the species and genus levels
Source: Zookeys. 2024 Mar 14;1195:1–94. doi: 10.3897/zookeys.1195.112328 (PMC10958164; doi:10.3897/zookeys.1195.112328)
Supplement: XML Treatment for Rhinusa antirrhini [file zookeys.1195.112328-treatment4.xml]

<!DOCTYPE tp:taxon-treatment
  PUBLIC "-//TaxonX//DTD Taxonomic Treatment Publishing DTD v0 20100105//EN" "tax-treatment-NSO.dtd">
<tp:taxon-treatment xmlns:tp="http://www.plazi.org/taxpub"><tp:treatment-meta><kwd-group><label>Taxon classification</label><kwd>
              <named-content content-type="kingdom">Animalia</named-content>
            </kwd><kwd>
              <named-content content-type="order">Coleoptera</named-content>
            </kwd><kwd>
              <named-content content-type="family">Curculionidae</named-content>
            </kwd></kwd-group><mixed-citation publication-type="journal"><person-group><name><surname>Gosik</surname><given-names>Rafał</given-names></name><name><surname>Caldara</surname><given-names>Roberto</given-names></name><name><surname>Toševski</surname><given-names>Ivo</given-names></name><name><surname>Skuhrovec</surname><given-names>Jiří</given-names></name></person-group><article-title>﻿Description of immature stages of <italic><tp:taxon-name><tp:taxon-name-part taxon-name-part-type="genus" reg="Rhinusa">Rhinusa</tp:taxon-name-part></tp:taxon-name></italic> species (<tp:taxon-name><tp:taxon-name-part taxon-name-part-type="order">Coleoptera</tp:taxon-name-part></tp:taxon-name>, <tp:taxon-name><tp:taxon-name-part taxon-name-part-type="family">Curculionidae</tp:taxon-name-part></tp:taxon-name>, <tp:taxon-name><tp:taxon-name-part taxon-name-part-type="tribe">Mecinini</tp:taxon-name-part></tp:taxon-name>) with a focus on diagnostic morphological characters at the species and genus levels</article-title><source>Zookeys</source><day>14</day><month>03</month><year>2024</year><volume>1195</volume><fpage>1</fpage><lpage>94</lpage><pub-id pub-id-type="doi">10.3897/zookeys.1195.112328</pub-id></mixed-citation></tp:treatment-meta><tp:nomenclature><label>﻿3)</label><tp:taxon-name>
            <object-id xmlns:xlink="http://www.w3.org/1999/xlink" content-type="arpha" xlink:type="simple">6415E23D-EC1F-570B-88EE-4064A7781411</object-id>
            <tp:taxon-name-part taxon-name-part-type="genus" reg="Rhinusa">Rhinusa</tp:taxon-name-part>
            <tp:taxon-name-part taxon-name-part-type="species" reg="antirrhini">antirrhini</tp:taxon-name-part>
          </tp:taxon-name><tp:taxon-authority>(Paykull, 1800)</tp:taxon-authority></tp:nomenclature><tp:treatment-sec sec-type="material" id="SECID0EE5BG"><title>Material examined.</title><p>29 mature larvae; 28 ♂ and 26 ♀ pupae. Serbia, Zemun, ex <italic><tp:taxon-name><tp:taxon-name-part taxon-name-part-type="genus" reg="Linaria">Linaria</tp:taxon-name-part><tp:taxon-name-part taxon-name-part-type="species" reg="vulgaris">vulgaris</tp:taxon-name-part></tp:taxon-name></italic> Mill., 15.08.2017, leg., det. I. Toševski.</p></tp:treatment-sec><tp:treatment-sec sec-type="description" id="SECID0EV5BG"><title>Description of mature larva</title><p><bold>(Figs <xref ref-type="fig" rid="F11">11A, B</xref>, <xref ref-type="fig" rid="F12">12A–E</xref>, <xref ref-type="fig" rid="F13">13A–C</xref>). <italic>Measurements</italic></bold> (in mm). Body length: 3.00–4.25 (avg. 3.60). The widest place in the body (meso- and metathorax) measures up to 1.25. Head width: 0.55–0.60 (avg. 0.56).</p><fig id="F11" position="float" orientation="portrait"><object-id xmlns:xlink="http://www.w3.org/1999/xlink" content-type="doi" xlink:type="simple">10.3897/zookeys.1195.112328.figure11</object-id><object-id xmlns:xlink="http://www.w3.org/1999/xlink" content-type="arpha" xlink:type="simple">AF31FA17-BA46-52B1-8888-B4C3BD129255</object-id><label>Figure 11.</label><caption><p><italic><tp:taxon-name><tp:taxon-name-part taxon-name-part-type="genus" reg="Rhinusa">Rhinusa</tp:taxon-name-part><tp:taxon-name-part taxon-name-part-type="species" reg="antirrhini">antirrhini</tp:taxon-name-part></tp:taxon-name></italic> (Paykull, 1800) mature larva <bold>A</bold> habitus <bold>B</bold> head, frontal view.</p></caption><graphic xmlns:xlink="http://www.w3.org/1999/xlink" xlink:href="zookeys-1195-001_article-112328__-g011.jpg" position="float" orientation="portrait" xlink:type="simple" id="oo_1001239.jpg"><uri content-type="original_file" xlink:type="simple">https://binary.pensoft.net/fig/1001239</uri></graphic></fig><fig id="F12" position="float" orientation="portrait"><object-id xmlns:xlink="http://www.w3.org/1999/xlink" content-type="doi" xlink:type="simple">10.3897/zookeys.1195.112328.figure12</object-id><object-id xmlns:xlink="http://www.w3.org/1999/xlink" content-type="arpha" xlink:type="simple">8F39098B-4DF5-57AC-A875-3A5058351E5B</object-id><label>Figure 12.</label><caption><p><italic><tp:taxon-name><tp:taxon-name-part taxon-name-part-type="genus" reg="Rhinusa">Rhinusa</tp:taxon-name-part><tp:taxon-name-part taxon-name-part-type="species" reg="antirrhini">antirrhini</tp:taxon-name-part></tp:taxon-name></italic> (Paykull, 1800) mature larva, head and mouth parts <bold>A</bold> head <bold>B</bold> antenna <bold>C</bold> clypeus and labrum (left side), epipharynx (right side) <bold>D</bold> left mandible <bold>E</bold> maxillolabial complex (schemes). Abbreviations: at–antenna, lr–labral rods, sa–sensillum ampullaceum, sb–sensillum basiconicum, Se–sensorium, st–stemmata, setae: <italic>als</italic>–anterolateral, <italic>ams</italic>–anteromedial, <italic>cls</italic>–clypeal, <italic>des</italic>–dorsal epicranial, <italic>dms</italic>–dorsal malar, <italic>fs</italic>–frontal epicranial, <italic>les</italic>–lateral epicranial, <italic>ligs</italic>–ligular, <italic>lrs</italic>–labral, <italic>mbs</italic>–malar basiventral, <italic>mds</italic>–mandibular dorsal, <italic>mes</italic>–medial, <italic>mpxs</italic>–maxillary palp, <italic>pes</italic>–postepicranial, <italic>pfs</italic>–palpiferal, <italic>pms</italic>–postmental, <italic>prms</italic>–premental, <italic>stps</italic>–stipital, <italic>ves</italic>–ventral, <italic>vms</italic>–ventral malar.</p></caption><graphic xmlns:xlink="http://www.w3.org/1999/xlink" xlink:href="zookeys-1195-001_article-112328__-g012.jpg" position="float" orientation="portrait" xlink:type="simple" id="oo_1001240.jpg"><uri content-type="original_file" xlink:type="simple">https://binary.pensoft.net/fig/1001240</uri></graphic></fig><fig id="F13" position="float" orientation="portrait"><object-id xmlns:xlink="http://www.w3.org/1999/xlink" content-type="doi" xlink:type="simple">10.3897/zookeys.1195.112328.figure13</object-id><object-id xmlns:xlink="http://www.w3.org/1999/xlink" content-type="arpha" xlink:type="simple">F5630BE3-CF15-506A-97E2-F53A0BED3F6D</object-id><label>Figure 13.</label><caption><p><italic><tp:taxon-name><tp:taxon-name-part taxon-name-part-type="genus" reg="Rhinusa">Rhinusa</tp:taxon-name-part><tp:taxon-name-part taxon-name-part-type="species" reg="antirrhini">antirrhini</tp:taxon-name-part></tp:taxon-name></italic> (Paykull, 1800) mature larva, habitus <bold>A</bold> lateral view of thoracic segments <bold>B</bold> lateral view of abdominal segment I <bold>C</bold> lateral view of abdominal segments VII–X (schemes). Abbreviations: Th. 1–3–number of thoracic segments, Abd. 1–10–number of abdominal seg, setae: <italic>as</italic>–alar, <italic>ds</italic>–dorsal, <italic>eps</italic>–epipleural, <italic>eus</italic>–eusternal, <italic>lsts</italic>–laterosternal, <italic>pda</italic>–pedal, <italic>pds</italic>–postdorsal, <italic>prns</italic>–pronotal, <italic>prs</italic>–prodorsal, <italic>ss</italic>–spiracular, <italic>ps</italic>–pleural, <italic>sts</italic>–sternal.</p></caption><graphic xmlns:xlink="http://www.w3.org/1999/xlink" xlink:href="zookeys-1195-001_article-112328__-g013.jpg" position="float" orientation="portrait" xlink:type="simple" id="oo_1001241.jpg"><uri content-type="original_file" xlink:type="simple">https://binary.pensoft.net/fig/1001241</uri></graphic></fig><p><bold><italic>General</italic>.</bold> Body elongate, slender, distinctly curved, rounded in cross section (Fig. <xref ref-type="fig" rid="F11">11A</xref>). All thoracic segments almost equal in size. Meso- and metathorax each divided dorsally into two folds (prodorsal fold distinctly smaller than postdorsal fold). Pedal folds of thoracic segments isolated, conical, prominent. Abdominal segments I–VI of similar size, next segments tapering towards posterior body end. Abdominal segments I–VII each divided dorsally into two folds: prodorsal fold slightly smaller than postdorsal; both folds equally in high. Segments VIII and IX dorsally undivided. Epipleural folds of segments I–VIII conical. Laterosternal and eusternal folds of segments I–VIII conical, weakly isolated. Abdominal segment X (almost completely hidden in previous segment) divided into four folds of equal size. Anus situated ventrally.</p><p>Thoracic spiracles bicameral, abdominal unicameral; thoracic spiracles (Fig. <xref ref-type="fig" rid="F11">11A</xref>) placed laterally close to mesothorax; abdominal spiracles (Fig. <xref ref-type="fig" rid="F11">11A</xref>) placed antero-laterally on segments I–VIII.</p><p><bold><italic>Colouration</italic>.</bold> All thoracic and abdominal segments whitish (Fig. <xref ref-type="fig" rid="F11">11A</xref>). Cuticle densely covered with fine asperities. Dark yellow to dark brown head, medial parts of epicranium less sclerotised (Fig. <xref ref-type="fig" rid="F11">11B</xref>).</p><p><bold><italic>Vestiture</italic>.</bold> Setae on body thin, yellowish, different in length (very short or medium).</p><p><bold><italic>Head capsule</italic></bold> (Figs <xref ref-type="fig" rid="F11">11B</xref>, <xref ref-type="fig" rid="F12">12A</xref>). Head slightly narrowed bilaterally, endocarinal line present, reaching to the 2/3 of the length of frons. Frontal sutures on head very wide, indistinct. Single pair of stemmata in the form of small black spots (st) close to the end of the frontal suture. <italic>Des<sub>1</sub></italic> absent; <italic>des<sub>2</sub></italic> short, located in lateral part of epicranium; long <italic>des<sub>3</sub></italic> located anteriorly on epicranium on border of the frontal suture; <italic>des<sub>4</sub></italic> minute; and <italic>des<sub>5</sub></italic> long, located anterolaterally above stemma (Fig. <xref ref-type="fig" rid="F12">12A</xref>). <italic>Fs<sub>1</sub></italic> absent; <italic>fs<sub>2</sub></italic> short, located medially; <italic>fs<sub>3</sub></italic> absent; <italic>fs<sub>4</sub></italic> long, located anteriorly; and long <italic>fs<sub>5</sub></italic> located anterolaterally, close to antenna (Fig. <xref ref-type="fig" rid="F12">12A</xref>). <italic>Les<sub>1</sub></italic> short and medium <italic>les<sub>2</sub></italic>; two short <italic>ves</italic>. Epicranial area with three <italic>pes</italic>.</p><p><bold><italic>Antennae</italic></bold> placed distally of the frontal suture, on the inside; membranous and distinctly convex basal article bearing one conical sensorium, plus four sensilla ampullacea and single sensillum basiconicum (Fig. <xref ref-type="fig" rid="F12">12B</xref>).</p><p><bold><italic>Clypeus</italic></bold> (Fig. <xref ref-type="fig" rid="F12">12C</xref>) trapezoidal, ~ 3.2 × as wide as long with two short <italic>cls</italic>, localised posterolaterally, with one sensillum between them; except the posterior part, whole clypeus darkly sclerotised; anterior border slightly curved towards the inside.</p><p><bold><italic>Mouth parts</italic>.</bold> Labrum (Fig. <xref ref-type="fig" rid="F12">12C</xref>) ~ 2.2 × as wide as long, with three piliform <italic>lrs</italic>, various long; <italic>lrs<sub>1</sub></italic> and <italic>lrs<sub>2</sub></italic> elongated, located medially, and <italic>lrs<sub>3</sub></italic> short, located laterally; anterior border bi-sinuate. Epipharynx (Fig. <xref ref-type="fig" rid="F12">12C</xref>) with two relatively elongated finger-like <italic>als</italic>, almost identical in length; three <italic>ams</italic> various in size; and single short finger-like <italic>mes</italic>; labral rods (lr) distinct, rounded. Mandibles (Fig. <xref ref-type="fig" rid="F12">12D</xref>) bifid, cutting edge with additional protuberance; two medium piliform <italic>mds</italic>, both located close to lateral border. Maxillolabial complex: maxilla more sclerotised than labium (Fig. <xref ref-type="fig" rid="F12">12E</xref>) stipes with one <italic>stps</italic>, two <italic>pfs</italic> and one short <italic>mbs</italic>, <italic>stps</italic>, and both <italic>pfs<sub>1–2</sub></italic> medium; mala with five finger-like <italic>dms</italic> variable in length; four piliform <italic>vms</italic>, medium to short in length. Maxillary palpi two-segmented; basal palpomere distinctly wider than distal one; length ratio of basal and distal palpomeres almost 1:1; basal palpomere with short <italic>mpxs</italic> and two sensilla, distal palpomere with a group of two or three apical sensilla in terminal receptive area. Prementum (Fig. <xref ref-type="fig" rid="F12">12E</xref>) close to oval-shaped, with one medium <italic>prms</italic>; ligula with round margin and two short <italic>ligs</italic>; premental sclerite vestigial, only lateral parts dark sclerotised. Labial palpi one-segmented; each palp with a single pore, and a group of one or two apical sensilla (ampullacea) on terminal receptive area; surface of labium smooth. Postmentum (Fig. <xref ref-type="fig" rid="F12">12E</xref>) with three <italic>pms</italic>, elongated <italic>pms<sub>1</sub></italic> located medially, long <italic>pms<sub>2</sub></italic> located laterally, and medium <italic>pms<sub>3</sub></italic> located antero-laterally; membranous area smooth.</p><p><bold><italic>Thorax</italic>.</bold> Prothorax (Fig. <xref ref-type="fig" rid="F13">13A</xref>) with ten relatively long <italic>prns</italic>; two medium <italic>ps</italic>; and single short <italic>eus</italic>. Mesothorax (Fig. <xref ref-type="fig" rid="F13">13A</xref>) without <italic>prs</italic>; one minute and two medium <italic>pds</italic>; one medium <italic>as</italic>; three medium <italic>ss</italic>; one medium <italic>eps</italic>; one medium <italic>ps</italic>; and single minute <italic>eus</italic>. Chaetotaxy of metathorax (Fig. <xref ref-type="fig" rid="F13">13A</xref>) almost identical to that of mesothorax. Each pedal area of thoracic segments with three medium and three minute <italic>pda</italic>.</p><p><bold><italic>Abdomen</italic>.</bold> Segments I–VIII (Fig. <xref ref-type="fig" rid="F13">13B, C</xref>) with one minute <italic>prs</italic> (segment VIII without); one minute and two medium <italic>pds</italic>; one minute and one medium <italic>ss</italic>; two medium <italic>eps</italic>; one minute <italic>ps</italic>; one minute <italic>lsts</italic>; and two minute <italic>eus</italic>. Abdominal segment IX (Fig. <xref ref-type="fig" rid="F13">13C</xref>) with two minute <italic>ds</italic>; two minute <italic>ps</italic>; and two minute <italic>sts</italic>.</p></tp:treatment-sec><tp:treatment-sec sec-type="description" id="SECID0E2NAI"><title>Description of pupa</title><p><bold>(Figs <xref ref-type="fig" rid="F14">14A–C</xref>, <xref ref-type="fig" rid="F15">15A–C</xref>). <italic>Measurements</italic></bold> (in mm). Body length: 2.35–3.30 (avg. 2.75); body width: 1.45–1.85 (avg. 1.60); thorax width: 0.90–1.20 (avg. 1.05); rostrum length: up to 0.60 ♂ and 0.75 ♀.</p><fig id="F14" position="float" orientation="portrait"><object-id xmlns:xlink="http://www.w3.org/1999/xlink" content-type="doi" xlink:type="simple">10.3897/zookeys.1195.112328.figure14</object-id><object-id xmlns:xlink="http://www.w3.org/1999/xlink" content-type="arpha" xlink:type="simple">BBC9B024-5DDA-5B07-8706-DC8541963E07</object-id><label>Figure 14.</label><caption><p><italic><tp:taxon-name><tp:taxon-name-part taxon-name-part-type="genus" reg="Rhinusa">Rhinusa</tp:taxon-name-part><tp:taxon-name-part taxon-name-part-type="species" reg="antirrhini">antirrhini</tp:taxon-name-part></tp:taxon-name></italic> (Paykull, 1800) pupa habitus <bold>A</bold> ventral view <bold>B</bold> lateral view <bold>C</bold> dorsal view.</p></caption><graphic xmlns:xlink="http://www.w3.org/1999/xlink" xlink:href="zookeys-1195-001_article-112328__-g014.jpg" position="float" orientation="portrait" xlink:type="simple" id="oo_1001242.jpg"><uri content-type="original_file" xlink:type="simple">https://binary.pensoft.net/fig/1001242</uri></graphic></fig><fig id="F15" position="float" orientation="portrait"><object-id xmlns:xlink="http://www.w3.org/1999/xlink" content-type="doi" xlink:type="simple">10.3897/zookeys.1195.112328.figure15</object-id><object-id xmlns:xlink="http://www.w3.org/1999/xlink" content-type="arpha" xlink:type="simple">A531F9B4-ED02-5F7D-9E88-EAC53D875B75</object-id><label>Figure 15.</label><caption><p><italic><tp:taxon-name><tp:taxon-name-part taxon-name-part-type="genus" reg="Rhinusa">Rhinusa</tp:taxon-name-part><tp:taxon-name-part taxon-name-part-type="species" reg="antirrhini">antirrhini</tp:taxon-name-part></tp:taxon-name></italic> (Paykull, 1800) pupa habitus <bold>A</bold> ventral view <bold>B</bold> dorsal view <bold>C</bold> lateral view (schemes). Abbreviations: a–pr–abdominal protuberances, h–pr–head protuberances, p–pr–pronotal protuberances, ur–urogomphi, setae: <italic>as</italic>–apical, <italic>d</italic>–dorsal, <italic>fes</italic>–femoral, <italic>l</italic>, <italic>ls</italic>–lateral, <italic>os</italic>–orbital, <italic>pls</italic>–posterolateral, <italic>v</italic>–ventral.</p></caption><graphic xmlns:xlink="http://www.w3.org/1999/xlink" xlink:href="zookeys-1195-001_article-112328__-g015.jpg" position="float" orientation="portrait" xlink:type="simple" id="oo_1001243.jpg"><uri content-type="original_file" xlink:type="simple">https://binary.pensoft.net/fig/1001243</uri></graphic></fig><p><bold><italic>Body</italic>.</bold> Integument white, with some parts dark sclerotised; moderately stout, curved (Fig. <xref ref-type="fig" rid="F14">14A–C</xref>). All pronotal setae placed on pigmented spots. Head with a pair of distinct head protuberances (h–pr) above eyes. Rostrum rather short, in male usually only slightly shorter than in female: almost 3 × as long as wide, reaching mesocoxae. Pronotum trapezoidal 2 × as wide as long. Pronotal protuberances (p–pr) conical, flattened, sclerotised, separated at bases. Mesonotum and metanotum similar in size. Abdominal segments I–VI almost identical in size; segment VII semicircular; segment VIII narrow; segment IX reduced. Abdominal segment VIII dorsally with rounded, prominent, sclerotised abdominal protuberance (a–pr). Urogomphi (ur) short, ending with sclerotised, sharp apexes (Fig. <xref ref-type="fig" rid="F15">15A–C</xref>).</p><p><bold><italic>Chaetotaxy</italic>.</bold> Well developed, setae short to elongated, transparent. Head with one short <italic>os</italic> (Fig. <xref ref-type="fig" rid="F15">15A</xref>). Pronotum with two <italic>as</italic>, four <italic>ls</italic>, and three <italic>pls</italic> almost equally in length. Dorsal parts of meso- and metathorax with three setae of various length, placed medially. Apex of femora with a single long <italic>fes</italic> (Fig. <xref ref-type="fig" rid="F15">15A–C</xref>). Abdominal segments I–VII with five setae dorsally, variable in length: first and third minute, second, fourth and fifth medium; first to fourth placed close to posterior margin of the segment, fifth placed below stigma (on segments VI and VII all setae medium). Abdominal segment VIII with four elongated setae dorsally. Each lateral part of abdominal segments I–VII with two medium setae. Ventral parts of abdominal segments I–VIII with four medium-sized setae. Abdominal segment IX with two medium setae ventrally (Fig. <xref ref-type="fig" rid="F15">15A–C</xref>).</p></tp:treatment-sec><tp:treatment-sec sec-type="remarks" id="SECID0EFSAI"><title>Remarks and comparative notes.</title><p>This species is reported from all of Europe, although it is probable that, especially in the Balkans, it is confused with several cryptic species still to be described on the basis of molecular studies (<xref ref-type="bibr" rid="B30">Hernández-Vera et al. 2010</xref>; IT, pers. obs.). <italic><tp:taxon-name><tp:taxon-name-part taxon-name-part-type="genus" reg="Rhinusa">Rhinusa</tp:taxon-name-part><tp:taxon-name-part taxon-name-part-type="species" reg="antirrhini">antirrhini</tp:taxon-name-part></tp:taxon-name></italic> lives on <italic><tp:taxon-name><tp:taxon-name-part taxon-name-part-type="genus" reg="Linaria">Linaria</tp:taxon-name-part></tp:taxon-name></italic> spp. other than <italic><tp:taxon-name><tp:taxon-name-part taxon-name-part-type="genus" reg="Linaria">L.</tp:taxon-name-part><tp:taxon-name-part taxon-name-part-type="species" reg="vulgaris">vulgaris</tp:taxon-name-part></tp:taxon-name></italic>. This weevil was accidentally imported into North America at the beginning of the twentieth century, where it became important in applied entomology when proposed for the biological control of the invasive plant species <italic><tp:taxon-name><tp:taxon-name-part taxon-name-part-type="genus" reg="Linaria">L.</tp:taxon-name-part><tp:taxon-name-part taxon-name-part-type="species" reg="vulgaris">vulgaris</tp:taxon-name-part></tp:taxon-name></italic> (see <xref ref-type="bibr" rid="B30">Hernández-Vera et al. 2010</xref> and <xref ref-type="bibr" rid="B19">DiGirolomo et al. 2019</xref> for references). The adult is sometimes confused with <italic><tp:taxon-name><tp:taxon-name-part taxon-name-part-type="genus" reg="Rhinusa">R.</tp:taxon-name-part><tp:taxon-name-part taxon-name-part-type="species" reg="dieckmanni">dieckmanni</tp:taxon-name-part></tp:taxon-name></italic>, as recently shown by <xref ref-type="bibr" rid="B58">Toševski et al. (2023)</xref>.</p></tp:treatment-sec><tp:treatment-sec sec-type="notes" id="SECID0EOUAI"><title>Biological notes.</title><p>This univoltine weevil feeds on <italic><tp:taxon-name><tp:taxon-name-part taxon-name-part-type="genus" reg="Linaria">L.</tp:taxon-name-part><tp:taxon-name-part taxon-name-part-type="species" reg="vulgaris">vulgaris</tp:taxon-name-part></tp:taxon-name></italic> and <italic><tp:taxon-name><tp:taxon-name-part taxon-name-part-type="genus" reg="Linaria">L.</tp:taxon-name-part><tp:taxon-name-part taxon-name-part-type="species" reg="angustissima">angustissima</tp:taxon-name-part></tp:taxon-name></italic> (Loisel.) Borbás, in the capsules of which larvae and pupae can be found. Adults emerge at the end of May, visiting flowers to start consuming pollen, and shortly after that, copulation begins. After mating, the females start laying eggs in well-developed floral ovaries, usually in their upper parts. When oviposition occurs, the outside of the seed capsule has a long, cone-shaped protrusion immediately above the oviposition site. This drives the formation of a semi-gall in that area. The early instar larvae feed primarily on hypertrophied seeds, while older and later instars consume abortive seeds. Most often, a single seed capsule contains one <italic><tp:taxon-name><tp:taxon-name-part taxon-name-part-type="genus" reg="Rhinusa">R.</tp:taxon-name-part><tp:taxon-name-part taxon-name-part-type="species" reg="antirrhini">antirrhini</tp:taxon-name-part></tp:taxon-name></italic> larva, while at high densities, two larvae per capsule are commonly found. Development to adult takes ~ 30–50 days, depending on the environmental temperature. Newly emerged adults feed on young shoots of their host plant, expressing irregular aestivation periods until mid-autumn, when adults intensify feeding just before entering hibernation. Adults overwinter at the soil surface, sheltered below or between dry plant remains (IT, pers. obs.).</p></tp:treatment-sec><ref-list><ref id="B30"><mixed-citation xmlns:xlink="http://www.w3.org/1999/xlink" xlink:type="simple"><person-group><name name-style="western"><surname>Hernández-Vera</surname><given-names>G</given-names></name><name name-style="western"><surname>Mitrović</surname><given-names>M</given-names></name><name name-style="western"><surname>Jović</surname><given-names>J</given-names></name><name name-style="western"><surname>Toševski</surname><given-names>I</given-names></name><name name-style="western"><surname>Caldara</surname><given-names>R</given-names></name><name name-style="western"><surname>Gassmann</surname><given-names>A</given-names></name><name name-style="western"><surname>Emerson</surname><given-names>BC</given-names></name></person-group> (<year>2010</year>) <article-title>Host-associated genetic differentiation in a seed parasitic weevil <italic><tp:taxon-name><tp:taxon-name-part taxon-name-part-type="genus">Rhinusa</tp:taxon-name-part><tp:taxon-name-part taxon-name-part-type="species">antirrhini</tp:taxon-name-part></tp:taxon-name></italic> (Coleptera: <tp:taxon-name><tp:taxon-name-part taxon-name-part-type="family">Curculionidae</tp:taxon-name-part></tp:taxon-name>) revealed by mitochondrial and nuclear sequence data.</article-title><source>Molecular Ecology</source><volume>19</volume>(<issue>11</issue>): <fpage>2286</fpage>–<lpage>2300</lpage>. <ext-link xlink:href="10.1111/j.1365-294X.2010.04639.x" ext-link-type="doi" xlink:type="simple">https://doi.org/10.1111/j.1365-294X.2010.04639.x</ext-link></mixed-citation></ref><ref id="B19"><mixed-citation xmlns:xlink="http://www.w3.org/1999/xlink" xlink:type="simple"><person-group><name name-style="western"><surname>DiGirolomo</surname><given-names>MF</given-names></name><name name-style="western"><surname>Hoebeke</surname><given-names>ER</given-names></name><name name-style="western"><surname>Caldara</surname><given-names>R</given-names></name></person-group> (<year>2019</year>) <article-title><italic><tp:taxon-name><tp:taxon-name-part taxon-name-part-type="genus">Rhinusa</tp:taxon-name-part><tp:taxon-name-part taxon-name-part-type="species">asellus</tp:taxon-name-part></tp:taxon-name></italic> (Gravenhorst) (<tp:taxon-name><tp:taxon-name-part taxon-name-part-type="order">Coleoptera</tp:taxon-name-part></tp:taxon-name>: <tp:taxon-name><tp:taxon-name-part taxon-name-part-type="family">Curculionidae</tp:taxon-name-part></tp:taxon-name>), a Eurasian Weevil new to North America, with a summary of other adventive <italic><tp:taxon-name><tp:taxon-name-part taxon-name-part-type="genus">Rhinusa</tp:taxon-name-part></tp:taxon-name></italic> in North America and a key to species.</article-title><source>Proceedings of the Entomological Society of Washington</source><volume>121</volume>(<issue>4</issue>): <fpage>580</fpage>–<lpage>593</lpage>. <ext-link xlink:href="10.4289/0013-8797.121.4.580" ext-link-type="doi" xlink:type="simple">https://doi.org/10.4289/0013-8797.121.4.580</ext-link></mixed-citation></ref><ref id="B58"><mixed-citation xmlns:xlink="http://www.w3.org/1999/xlink" xlink:type="simple"><person-group><name name-style="western"><surname>Toševski</surname><given-names>I</given-names></name><name name-style="western"><surname>Sing</surname><given-names>S</given-names></name><name name-style="western"><surname>Caldara</surname><given-names>R</given-names></name><name name-style="western"><surname>Weaver</surname><given-names>D</given-names></name><name name-style="western"><surname>Jović</surname><given-names>J</given-names></name><name name-style="western"><surname>Krstić</surname><given-names>O</given-names></name><name name-style="western"><surname>Hinz</surname><given-names>H</given-names></name></person-group> (<year>2023</year>) <article-title>Retrospective use of integrative taxonomy in classical biological control: The unintentional introduction of the weevil <italic><tp:taxon-name><tp:taxon-name-part taxon-name-part-type="genus">Rhinusa</tp:taxon-name-part><tp:taxon-name-part taxon-name-part-type="species">dieckmanni</tp:taxon-name-part></tp:taxon-name></italic> to North America.</article-title><source>Biological Control</source><volume>183</volume>: <fpage>1</fpage>–<lpage>11</lpage>. <ext-link xlink:href="10.1016/j.biocontrol.2023.105270" ext-link-type="doi" xlink:type="simple">https://doi.org/10.1016/j.biocontrol.2023.105270</ext-link></mixed-citation></ref></ref-list></tp:taxon-treatment>
