# Supplementary material for: ﻿Description of immature stages of Rhinusa species (Coleoptera, Curculionidae, Mecinini) with a focus on diagnostic morphological characters at the species and genus levels
Source: Zookeys. 2024 Mar 14;1195:1–94. doi: 10.3897/zookeys.1195.112328 (PMC10958164; doi:10.3897/zookeys.1195.112328)
Supplement: XML Treatment for Rhinusa florum [file zookeys.1195.112328-treatment5.xml]

<!DOCTYPE tp:taxon-treatment
  PUBLIC "-//TaxonX//DTD Taxonomic Treatment Publishing DTD v0 20100105//EN" "tax-treatment-NSO.dtd">
<tp:taxon-treatment xmlns:tp="http://www.plazi.org/taxpub"><tp:treatment-meta><kwd-group><label>Taxon classification</label><kwd>
              <named-content content-type="kingdom">Animalia</named-content>
            </kwd><kwd>
              <named-content content-type="order">Coleoptera</named-content>
            </kwd><kwd>
              <named-content content-type="family">Curculionidae</named-content>
            </kwd></kwd-group><mixed-citation publication-type="journal"><person-group><name><surname>Gosik</surname><given-names>Rafał</given-names></name><name><surname>Caldara</surname><given-names>Roberto</given-names></name><name><surname>Toševski</surname><given-names>Ivo</given-names></name><name><surname>Skuhrovec</surname><given-names>Jiří</given-names></name></person-group><article-title>﻿Description of immature stages of <italic><tp:taxon-name><tp:taxon-name-part taxon-name-part-type="genus" reg="Rhinusa">Rhinusa</tp:taxon-name-part></tp:taxon-name></italic> species (<tp:taxon-name><tp:taxon-name-part taxon-name-part-type="order">Coleoptera</tp:taxon-name-part></tp:taxon-name>, <tp:taxon-name><tp:taxon-name-part taxon-name-part-type="family">Curculionidae</tp:taxon-name-part></tp:taxon-name>, <tp:taxon-name><tp:taxon-name-part taxon-name-part-type="tribe">Mecinini</tp:taxon-name-part></tp:taxon-name>) with a focus on diagnostic morphological characters at the species and genus levels</article-title><source>Zookeys</source><day>14</day><month>03</month><year>2024</year><volume>1195</volume><fpage>1</fpage><lpage>94</lpage><pub-id pub-id-type="doi">10.3897/zookeys.1195.112328</pub-id></mixed-citation></tp:treatment-meta><tp:nomenclature><label>﻿4)</label><tp:taxon-name>
            <object-id xmlns:xlink="http://www.w3.org/1999/xlink" content-type="arpha" xlink:type="simple">E3DC485C-F46D-5CE5-B041-3F7152892BD1</object-id>
            <tp:taxon-name-part taxon-name-part-type="genus" reg="Rhinusa">Rhinusa</tp:taxon-name-part>
            <tp:taxon-name-part taxon-name-part-type="species" reg="florum">florum</tp:taxon-name-part>
          </tp:taxon-name><tp:taxon-authority>(Rubsaamen, 1895)</tp:taxon-authority></tp:nomenclature><tp:treatment-sec sec-type="material" id="SECID0EZWAI"><title>Material examined.</title><p>19 mature larvae; 20 ♂ and 6 ♀ pupae. Serbia, Vinci, ex <italic><tp:taxon-name><tp:taxon-name-part taxon-name-part-type="genus" reg="Linaria">Linaria</tp:taxon-name-part><tp:taxon-name-part taxon-name-part-type="species" reg="genistifolia">genistifolia</tp:taxon-name-part></tp:taxon-name></italic> (L.) Miller, 05.06.2017, leg., det. I. Toševski.</p></tp:treatment-sec><tp:treatment-sec sec-type="description" id="SECID0EKXAI"><title>Description of mature larva</title><p><bold>(Figs <xref ref-type="fig" rid="F16">16A, B</xref>, <xref ref-type="fig" rid="F17">17A–E</xref>, <xref ref-type="fig" rid="F18">18A–C</xref>). <italic>Measurements</italic></bold> (in mm). Body length: 2.00–3.50 (avg. 3.00). The widest place in the body (meso- and metathorax) measures up to 1.20. Head width: 0.46–0.54 (avg. 0.52).</p><fig id="F16" position="float" orientation="portrait"><object-id xmlns:xlink="http://www.w3.org/1999/xlink" content-type="doi" xlink:type="simple">10.3897/zookeys.1195.112328.figure16</object-id><object-id xmlns:xlink="http://www.w3.org/1999/xlink" content-type="arpha" xlink:type="simple">58CAD702-6749-5B24-B1CC-36C5DBEB7FD6</object-id><label>Figure 16.</label><caption><p><italic><tp:taxon-name><tp:taxon-name-part taxon-name-part-type="genus" reg="Rhinusa">Rhinusa</tp:taxon-name-part><tp:taxon-name-part taxon-name-part-type="species" reg="florum">florum</tp:taxon-name-part></tp:taxon-name></italic> (Rubsaamen, 1895) mature larva <bold>A</bold> habitus <bold>B</bold> head, frontal view.</p></caption><graphic xmlns:xlink="http://www.w3.org/1999/xlink" xlink:href="zookeys-1195-001_article-112328__-g016.jpg" position="float" orientation="portrait" xlink:type="simple" id="oo_1001244.jpg"><uri content-type="original_file" xlink:type="simple">https://binary.pensoft.net/fig/1001244</uri></graphic></fig><fig id="F17" position="float" orientation="portrait"><object-id xmlns:xlink="http://www.w3.org/1999/xlink" content-type="doi" xlink:type="simple">10.3897/zookeys.1195.112328.figure17</object-id><object-id xmlns:xlink="http://www.w3.org/1999/xlink" content-type="arpha" xlink:type="simple">852CF661-85A7-5BBA-B474-DDDFCCC510CF</object-id><label>Figure 17.</label><caption><p><italic><tp:taxon-name><tp:taxon-name-part taxon-name-part-type="genus" reg="Rhinusa">Rhinusa</tp:taxon-name-part><tp:taxon-name-part taxon-name-part-type="species" reg="florum">florum</tp:taxon-name-part></tp:taxon-name></italic> (Rubsaamen, 1895) mature larva, head and mouth parts <bold>A</bold> head <bold>B</bold> antenna <bold>C</bold> clypeus and labrum (left side), epipharynx (right side) <bold>D</bold> left mandible <bold>E</bold> maxillolabial complex (schemes). Abbreviations: at–antenna, lr–labral rods, sb–sensillum basiconicum, Se–sensorium, st–stemmata, setae: <italic>als</italic>–anterolateral, <italic>ams</italic>–anteromedial, <italic>cls</italic>–clypeal, <italic>des</italic>–dorsal epicranial, <italic>dms</italic>–dorsal malar, <italic>fs</italic>–frontal epicranial, <italic>les</italic>–lateral epicranial, <italic>ligs</italic>–ligular, <italic>lrs</italic>–labral, <italic>mbs</italic>–malar basiventral, <italic>mds</italic>–mandibular dorsal, <italic>mes</italic>–medial, <italic>mpxs</italic>–maxillary palp, <italic>pes</italic>–postepicranial, <italic>pfs</italic>–palpiferal, <italic>pms</italic>–postmental, <italic>prms</italic>–premental, <italic>stps</italic>–stipital, <italic>ves</italic>–ventral, <italic>vms</italic>–ventral malar.</p></caption><graphic xmlns:xlink="http://www.w3.org/1999/xlink" xlink:href="zookeys-1195-001_article-112328__-g017.jpg" position="float" orientation="portrait" xlink:type="simple" id="oo_1001245.jpg"><uri content-type="original_file" xlink:type="simple">https://binary.pensoft.net/fig/1001245</uri></graphic></fig><fig id="F18" position="float" orientation="portrait"><object-id xmlns:xlink="http://www.w3.org/1999/xlink" content-type="doi" xlink:type="simple">10.3897/zookeys.1195.112328.figure18</object-id><object-id xmlns:xlink="http://www.w3.org/1999/xlink" content-type="arpha" xlink:type="simple">A8E294F0-7139-524B-A5CD-C44E4E5883D2</object-id><label>Figure 18.</label><caption><p><italic><tp:taxon-name><tp:taxon-name-part taxon-name-part-type="genus" reg="Rhinusa">Rhinusa</tp:taxon-name-part><tp:taxon-name-part taxon-name-part-type="species" reg="florum">florum</tp:taxon-name-part></tp:taxon-name></italic> (Rubsaamen, 1895) mature larva, habitus <bold>A</bold> lateral view of thoracic segments <bold>B</bold> lateral view of abdominal segment I <bold>C</bold> lateral view of abdominal segments VII–X (schemes). Abbreviations: Th. 1–3–number of thoracic segments, Abd. 1–10–number of abdominal seg, setae: <italic>as</italic>–alar, <italic>ds</italic>–dorsal, <italic>eps</italic>–epipleural, <italic>eus</italic>–eusternal, <italic>lsts</italic>–laterosternal, <italic>pda</italic>–pedal, <italic>pds</italic>–postdorsal, <italic>prns</italic>–pronotal, <italic>prs</italic>–prodorsal, <italic>ss</italic>–spiracular, <italic>ps</italic>–pleural, <italic>sts</italic>–sternal.</p></caption><graphic xmlns:xlink="http://www.w3.org/1999/xlink" xlink:href="zookeys-1195-001_article-112328__-g018.jpg" position="float" orientation="portrait" xlink:type="simple" id="oo_1001246.jpg"><uri content-type="original_file" xlink:type="simple">https://binary.pensoft.net/fig/1001246</uri></graphic></fig><p><bold><italic>General</italic>.</bold> Body elongate, slightly curved, oblate dorsoventrally in cross section (Fig. <xref ref-type="fig" rid="F16">16A</xref>). Prothorax prominent, pronotal shield not pigmented; meso-­ and metathorax equal in size, smaller than prothorax. Meso- and metathorax each divided dorsally into two folds (prodorsal fold distinctly smaller than postdorsal fold). Pedal folds of thoracic segments isolated, conical, prominent. Abdominal segments I–VI of similar size, next segments tapering towards posterior body end. Abdominal segments I–VII each divided dorsally into two almost equal in size folds; postdorsal folds only slightly higher than prodorsal folds. Segments VIII and IX dorsally undivided. Epipleural folds of segments I–VIII conical. Laterosternal and eusternal folds of segments I–VIII conical, weakly isolated. Abdominal segment X divided into four folds of equal size. Anus situated ventrally, almost completely covered with the ninth abdominal segment.</p><p>Thoracic spiracles bicameral, abdominal unicameral; thoracic spiracles (Fig. <xref ref-type="fig" rid="F16">16A</xref>) placed laterally close to mesothorax; abdominal spiracles (Fig. <xref ref-type="fig" rid="F16">16A</xref>) placed mediolaterally on segments I–VIII.</p><p><bold><italic>Colouration</italic>.</bold> Cuticle covered with fine asperities. Brown head, medial parts of epicranium less sclerotised (Fig. <xref ref-type="fig" rid="F16">16B</xref>). All thoracic and abdominal segments whitish (Fig. <xref ref-type="fig" rid="F16">16A</xref>).</p><p><bold><italic>Vestiture</italic>.</bold> Setae on body thin, yellowish, different in length (very short or medium).</p><p><bold><italic>Head capsule</italic></bold> (Figs <xref ref-type="fig" rid="F16">16B</xref>, <xref ref-type="fig" rid="F17">17A</xref>). Head suboval, endocarinal line present, reaching to the 3/4 of the length of frons. Frontal sutures on head distinct, very wide. Single pair of stemmata in the form of small black spots (st) close to the end of the frontal suture. <italic>Des<sub>1</sub></italic> short, located in middle part of epicranium; long <italic>des<sub>2</sub></italic>; long <italic>des<sub>3</sub></italic> located anteriorly on epicranium close to the border with the frontal suture; <italic>des<sub>4</sub></italic> absent; and <italic>des<sub>5</sub></italic> long, located anterolaterally above stemma (Fig. <xref ref-type="fig" rid="F17">17A</xref>). <italic>Fs<sub>1</sub></italic> and <italic>fs<sub>2</sub></italic> short, located medially; <italic>fs<sub>3</sub></italic> absent; long <italic>fs<sub>4</sub></italic> located anteriorly; and long <italic>fs<sub>5</sub></italic> located anterolaterally, close to antenna (Fig. <xref ref-type="fig" rid="F17">17A</xref>). <italic>Les<sub>1</sub></italic> and <italic>les<sub>2</sub></italic> medium; single medium <italic>ves</italic>. Epicranial area with five <italic>pes</italic>.</p><p><bold><italic>Antennae</italic></bold> placed distally of the frontal suture, on the inside; membranous and distinctly convex basal article bearing one conical, slightly elongate sensorium, plus three sensilla basiconica (Fig. <xref ref-type="fig" rid="F17">17B</xref>).</p><p><bold><italic>Clypeus</italic></bold> (Fig. <xref ref-type="fig" rid="F17">17C</xref>) trapezoidal, ~ 3.6 × as wide as long with two relatively long <italic>cls</italic>, localised posterolaterally, with one sensillum between them; basal part distinctly sclerotised; anterior border curved towards the inside.</p><p><bold><italic>Mouth parts</italic>.</bold> Labrum (Fig. <xref ref-type="fig" rid="F17">17C</xref>) ~ 3 × as wide as long, with three piliform <italic>lrs</italic>, variously long; <italic>lrs<sub>1</sub></italic> and <italic>lrs<sub>2</sub></italic> elongated, located medially, <italic>lrs<sub>3</sub></italic> short, located anterolaterally; anterior border bi-sinuate. Epipharynx (Fig. <xref ref-type="fig" rid="F17">17C</xref>) with two relatively elongated finger-like <italic>als</italic>, almost identical in length; two piliform <italic>ams</italic> various in size; and single short finger-like <italic>mes</italic>; labral rods (lr) close to kidney-shaped. Mandibles (Fig. <xref ref-type="fig" rid="F17">17D</xref>) bifid, cutting edge straight; two medium piliform <italic>mds</italic>, both located in shallow pits, close to lateral border. Maxillolabial complex: maxilla dark sclerotised (Fig. <xref ref-type="fig" rid="F17">17E</xref>), stipes with one <italic>stps</italic>, two <italic>pfs</italic>, and one very short <italic>mbs</italic> and one sensillum, <italic>stps</italic> and both <italic>pfs<sub>1–2</sub></italic> relatively long; mala with five finger-like <italic>dms</italic> variable in length (first and second much longer than others); five piliform <italic>vms</italic>, medium to short in length. Maxillary palpi two-segmented; basal palpomere distinctly wider than distal one; length ratio of basal and distal palpomeres almost 1:1; basal palpomere with short <italic>mpxs</italic> and two sensilla, distal palpomere with a group of six apical sensilla in terminal receptive area. Prementum (Fig. <xref ref-type="fig" rid="F17">17E</xref>) oval-shaped, with one long <italic>prms</italic>; ligula with round margin and three short <italic>ligs</italic>; premental sclerite vestigial, only basal part highly sclerotised. Labial palpi one-segmented; palpi with a single pore, and a group of five apical sensilla (ampullacea) on terminal receptive area; surface of labium smooth. Postmentum (Fig. <xref ref-type="fig" rid="F17">17E</xref>) with three <italic>pms</italic>, elongated <italic>pms<sub>1</sub></italic> located medially, medium <italic>pms<sub>2</sub></italic> located laterally, and relatively short <italic>pms<sub>3</sub></italic> located antero-laterally; membranous area smooth.</p><p><bold><italic>Thorax</italic>.</bold> Prothorax (Fig. <xref ref-type="fig" rid="F18">18A</xref>) with 12 medium <italic>prns</italic>, dorsal sclerite weakly visible; two medium <italic>ps</italic>; and single short <italic>eus</italic>. Mesothorax (Fig. <xref ref-type="fig" rid="F18">18A</xref>) with one minute <italic>prs</italic>, two minute and one medium <italic>pds</italic> (ordered: minute, medium, minute); one medium <italic>as</italic>; three medium <italic>ss</italic>; one medium <italic>eps</italic>; one medium <italic>ps</italic>; and single minute <italic>eus</italic>. Chaetotaxy of metathorax (Fig. <xref ref-type="fig" rid="F18">18A</xref>) almost identical to that of mesothorax. Each pedal area of thoracic segments with four medium and one minute <italic>pda</italic>.</p><p><bold><italic>Abdomen</italic>.</bold> Segments I–VIII (Fig. <xref ref-type="fig" rid="F18">18B, C</xref>) with one minute <italic>prs</italic> (segment VIII without); one minute and one medium <italic>pds</italic>; one minute and one medium <italic>ss</italic>; two medium <italic>eps</italic>; one medium <italic>ps</italic>; one medium <italic>lsts</italic>; and two short <italic>eus</italic>. Abdominal segment IX (Fig. <xref ref-type="fig" rid="F18">18C</xref>) with one minute and medium <italic>ds</italic>; one medium <italic>ps</italic>; and two medium <italic>sts</italic>.</p></tp:treatment-sec><tp:treatment-sec sec-type="description" id="SECID0EPGBI"><title>Description of pupa</title><p><bold>(Figs <xref ref-type="fig" rid="F19">19A–C</xref>, <xref ref-type="fig" rid="F20">20A–C</xref>). <italic>Measurements</italic></bold> (in mm). Body length: 1.86–2.93 (avg. 2.60); body width: 1.66–1.86 (avg. 1.80); thorax width: 1.00–1.16 (avg. 1.06); rostrum length: up to 0.66 ♂ and 0.73 ♀.</p><fig id="F19" position="float" orientation="portrait"><object-id xmlns:xlink="http://www.w3.org/1999/xlink" content-type="doi" xlink:type="simple">10.3897/zookeys.1195.112328.figure19</object-id><object-id xmlns:xlink="http://www.w3.org/1999/xlink" content-type="arpha" xlink:type="simple">D98E39FC-46AC-5B23-A1AB-6BCC340F65AD</object-id><label>Figure 19.</label><caption><p><italic><tp:taxon-name><tp:taxon-name-part taxon-name-part-type="genus" reg="Rhinusa">Rhinusa</tp:taxon-name-part><tp:taxon-name-part taxon-name-part-type="species" reg="florum">florum</tp:taxon-name-part></tp:taxon-name></italic> (Rubsaamen, 1895) pupa habitus <bold>A</bold> ventral view <bold>B</bold> lateral view <bold>C</bold> dorsal view.</p></caption><graphic xmlns:xlink="http://www.w3.org/1999/xlink" xlink:href="zookeys-1195-001_article-112328__-g019.jpg" position="float" orientation="portrait" xlink:type="simple" id="oo_1001247.jpg"><uri content-type="original_file" xlink:type="simple">https://binary.pensoft.net/fig/1001247</uri></graphic></fig><fig id="F20" position="float" orientation="portrait"><object-id xmlns:xlink="http://www.w3.org/1999/xlink" content-type="doi" xlink:type="simple">10.3897/zookeys.1195.112328.figure20</object-id><object-id xmlns:xlink="http://www.w3.org/1999/xlink" content-type="arpha" xlink:type="simple">339AF35F-2E43-5CD3-8798-8269C1B24F10</object-id><label>Figure 20.</label><caption><p><italic><tp:taxon-name><tp:taxon-name-part taxon-name-part-type="genus" reg="Rhinusa">Rhinusa</tp:taxon-name-part><tp:taxon-name-part taxon-name-part-type="species" reg="florum">florum</tp:taxon-name-part></tp:taxon-name></italic> (Rubsaamen, 1895) pupa habitus <bold>A</bold> ventral view <bold>B</bold> dorsal view <bold>C</bold> lateral view (schemes). Abbreviations: a–pr–abdominal protuberances, h–pr–head protuberances, p–pr–pronotal protuberances, ur–urogomphi, setae: <italic>as</italic>–apical, <italic>d</italic>–dorsal, <italic>ds</italic>–discal, <italic>fes</italic>–femoral, <italic>l</italic>, <italic>ls</italic>–lateral, <italic>os</italic>–orbital, <italic>pls</italic>–posterolateral, <italic>rs</italic>–rostral, <italic>v</italic>–ventral.</p></caption><graphic xmlns:xlink="http://www.w3.org/1999/xlink" xlink:href="zookeys-1195-001_article-112328__-g020.jpg" position="float" orientation="portrait" xlink:type="simple" id="oo_1001248.jpg"><uri content-type="original_file" xlink:type="simple">https://binary.pensoft.net/fig/1001248</uri></graphic></fig><p><bold><italic>Body</italic>.</bold> Integument white, with some parts dark sclerotised; moderately stout, curved. All setae placed on dark brown spots. Head protuberances (h–pr) present on head above eyes. Rostrum rather short, in male usually only slightly shorter than in female almost 2.3 × as long as wide, reaching mesocoxae. Pronotum trapezoidal 2.4 × as wide as long. Pronotal protuberances (p–pr) conical, sclerotised, separated at bases. Meso- and metanotum similar in size. Abdominal segments I–VI almost identical in size; segment VII semicircular; segment VIII narrow; segment IX reduced. Abdominal segment VIII dorsally with rounded, prominent, sclerotised abdominal protuberance (a–pr). Urogomphi (ur) medium, ending with sclerotised, sharp apexes (Fig. <xref ref-type="fig" rid="F19">19A–C</xref>).</p><p><bold><italic>Chaetotaxy</italic>.</bold> Well developed, setae medium to elongated, transparent. Head with one medium <italic>os</italic>. Rostrum with a single <italic>rs</italic> (Fig. <xref ref-type="fig" rid="F20">20A</xref>). Pronotum with two <italic>as</italic>, one <italic>ds</italic>, two <italic>ls</italic>, and four <italic>pls</italic> variable in length. Dorsal parts of meso- and metathorax with three setae of various length, placed medially. Apex of femora with a single long <italic>fes</italic> (Fig. <xref ref-type="fig" rid="F20">20A–C</xref>). Abdominal segments I–VII with six setae dorsally, variable in length: first minute, placed anteromedially; second and fourth minute; third and fifth medium, placed close to posterior margin of the segment; sixth medium, placed below stigma (on segments VI and VII all setae from second to sixth medium). Abdominal segment VIII with four elongated setae dorsally. Each lateral part of abdominal segments I–VII with two medium setae. Ventral parts of abdominal segments I–VIII with four medium setae. Abdominal segment IX with four medium setae ventrally (Fig. <xref ref-type="fig" rid="F20">20A–C</xref>).</p></tp:treatment-sec><tp:treatment-sec sec-type="remarks" id="SECID0E4KBI"><title>Remarks and comparative notes.</title><p>This species is distributed in Central Europe, the Balkans, the Caucasus, and the Middle East (<xref ref-type="bibr" rid="B1">Alonso-Zarazaga et al. 2023</xref>). It is clearly distinguishable from <italic><tp:taxon-name><tp:taxon-name-part taxon-name-part-type="genus" reg="Rhinusa">R.</tp:taxon-name-part><tp:taxon-name-part taxon-name-part-type="species" reg="antirrhini">antirrhini</tp:taxon-name-part></tp:taxon-name></italic> and the other species of this group by the shape of its rostrum, which in lateral view is almost straight and gradually narrowed from base to apex and not abruptly tapered at the antennal insertion.</p></tp:treatment-sec><tp:treatment-sec sec-type="notes" id="SECID0ESLBI"><title>Biological notes.</title><p><italic><tp:taxon-name><tp:taxon-name-part taxon-name-part-type="genus" reg="Rhinusa">Rhinusa</tp:taxon-name-part><tp:taxon-name-part taxon-name-part-type="species" reg="florum">florum</tp:taxon-name-part></tp:taxon-name></italic> is a univoltine weevil that inhabits lowlands, hilly slopes, and mountain meadows at elevations up to 2000 m. The host plants are <italic><tp:taxon-name><tp:taxon-name-part taxon-name-part-type="genus" reg="Linaria">Linaria</tp:taxon-name-part><tp:taxon-name-part taxon-name-part-type="species" reg="genistifolia">genistifolia</tp:taxon-name-part></tp:taxon-name></italic> and <italic><tp:taxon-name><tp:taxon-name-part taxon-name-part-type="genus" reg="Linaria">L.</tp:taxon-name-part><tp:taxon-name-part taxon-name-part-type="species" reg="dalmatica">dalmatica</tp:taxon-name-part></tp:taxon-name></italic> (L.) Mill. Adults emerge in early June following the occurrence of flowering. Copulation occurs shortly thereafter, with the egg-laying period lasting from mid-June until the end of July. Oviposition occurs on the widest part of the developing ovary. During oviposition, females secrete a fluid that fixes the egg to the ovule. Females lay one egg per ovary. Egg deposition triggers a strong proliferative tissue reaction manifested as a solid, conical gall formation that grows inside the flower lumen. The galled tissue is the only resource for larval development. Pupation takes place inside the gall, and adults emerge after approximately two weeks. The adults overwinter in soil and litter close to the host plants (IT, pers. obs.).</p><sec sec-type="﻿Rhinusa linariae group" id="SECID0EZMBI"><title>﻿<italic><tp:taxon-name><tp:taxon-name-part taxon-name-part-type="genus" reg="Rhinusa">Rhinusa</tp:taxon-name-part><tp:taxon-name-part taxon-name-part-type="species" reg="linariae">linariae</tp:taxon-name-part></tp:taxon-name></italic> group</title><p><bold>Adult diagnosis.</bold> Rostrum strongly curved in lateral view; outer margin of tibiae distinctly curved outwards near apex; uncus of metatibiae well developed in both sexes.</p></sec></tp:treatment-sec><ref-list><ref id="B1"><mixed-citation xmlns:xlink="http://www.w3.org/1999/xlink" xlink:type="simple"><person-group><name name-style="western"><surname>Alonso-Zarazaga</surname><given-names>MA</given-names></name><name name-style="western"><surname>Barrios</surname><given-names>H</given-names></name><name name-style="western"><surname>Borovec</surname><given-names>R</given-names></name><name name-style="western"><surname>Bouchard</surname><given-names>P</given-names></name><name name-style="western"><surname>Caldara</surname><given-names>R</given-names></name><name name-style="western"><surname>Colonnelli</surname><given-names>E</given-names></name><name name-style="western"><surname>Gültekin</surname><given-names>L</given-names></name><name name-style="western"><surname>Hlaváč</surname><given-names>P</given-names></name><name name-style="western"><surname>Korotyaev</surname><given-names>B</given-names></name><name name-style="western"><surname>Lyal</surname><given-names>CHC</given-names></name><name name-style="western"><surname>Machado</surname><given-names>A</given-names></name><name name-style="western"><surname>Meregalli</surname><given-names>M</given-names></name><name name-style="western"><surname>Pierotti</surname><given-names>H</given-names></name><name name-style="western"><surname>Ren</surname><given-names>L</given-names></name><name name-style="western"><surname>Sánchez-Ruiz</surname><given-names>M</given-names></name><name name-style="western"><surname>Sforzi</surname><given-names>A</given-names></name><name name-style="western"><surname>Silfverberg</surname><given-names>H</given-names></name><name name-style="western"><surname>Skuhrovec</surname><given-names>J</given-names></name><name name-style="western"><surname>Trýzna</surname><given-names>M</given-names></name><name name-style="western"><surname>Velázquez de Castro</surname><given-names>AJ</given-names></name><name name-style="western"><surname>Yunakov</surname><given-names>NN</given-names></name></person-group> (<year>2023</year>) <article-title>Cooperative Catalogue of Palaearctic <tp:taxon-name><tp:taxon-name-part taxon-name-part-type="order">Coleoptera</tp:taxon-name-part></tp:taxon-name><tp:taxon-name><tp:taxon-name-part taxon-name-part-type="superfamily">Curculionoidea</tp:taxon-name-part></tp:taxon-name>. 2<sup>nd</sup> Edn.</article-title><source>Monografías electrónicas de la Sociedad Entomológica Aragonesa</source><volume>14</volume>: <fpage>1</fpage>–<lpage>780</lpage>.</mixed-citation></ref></ref-list></tp:taxon-treatment>
