# Supplementary material for: ﻿Description of immature stages of Rhinusa species (Coleoptera, Curculionidae, Mecinini) with a focus on diagnostic morphological characters at the species and genus levels
Source: Zookeys. 2024 Mar 14;1195:1–94. doi: 10.3897/zookeys.1195.112328 (PMC10958164; doi:10.3897/zookeys.1195.112328)
Supplement: XML Treatment for Rhinusa linariae [file zookeys.1195.112328-treatment6.xml]

<!DOCTYPE tp:taxon-treatment
  PUBLIC "-//TaxonX//DTD Taxonomic Treatment Publishing DTD v0 20100105//EN" "tax-treatment-NSO.dtd">
<tp:taxon-treatment xmlns:tp="http://www.plazi.org/taxpub"><tp:treatment-meta><kwd-group><label>Taxon classification</label><kwd>
              <named-content content-type="kingdom">Animalia</named-content>
            </kwd><kwd>
              <named-content content-type="order">Coleoptera</named-content>
            </kwd><kwd>
              <named-content content-type="family">Curculionidae</named-content>
            </kwd></kwd-group><mixed-citation publication-type="journal"><person-group><name><surname>Gosik</surname><given-names>Rafał</given-names></name><name><surname>Caldara</surname><given-names>Roberto</given-names></name><name><surname>Toševski</surname><given-names>Ivo</given-names></name><name><surname>Skuhrovec</surname><given-names>Jiří</given-names></name></person-group><article-title>﻿Description of immature stages of <italic><tp:taxon-name><tp:taxon-name-part taxon-name-part-type="genus" reg="Rhinusa">Rhinusa</tp:taxon-name-part></tp:taxon-name></italic> species (<tp:taxon-name><tp:taxon-name-part taxon-name-part-type="order">Coleoptera</tp:taxon-name-part></tp:taxon-name>, <tp:taxon-name><tp:taxon-name-part taxon-name-part-type="family">Curculionidae</tp:taxon-name-part></tp:taxon-name>, <tp:taxon-name><tp:taxon-name-part taxon-name-part-type="tribe">Mecinini</tp:taxon-name-part></tp:taxon-name>) with a focus on diagnostic morphological characters at the species and genus levels</article-title><source>Zookeys</source><day>14</day><month>03</month><year>2024</year><volume>1195</volume><fpage>1</fpage><lpage>94</lpage><pub-id pub-id-type="doi">10.3897/zookeys.1195.112328</pub-id></mixed-citation></tp:treatment-meta><tp:nomenclature><label>﻿5)</label><tp:taxon-name>
            <object-id xmlns:xlink="http://www.w3.org/1999/xlink" content-type="arpha" xlink:type="simple">8FBF961A-DC50-50CA-A826-2C05B88A8FA6</object-id>
            <tp:taxon-name-part taxon-name-part-type="genus" reg="Rhinusa">Rhinusa</tp:taxon-name-part>
            <tp:taxon-name-part taxon-name-part-type="species" reg="linariae">linariae</tp:taxon-name-part>
          </tp:taxon-name><tp:taxon-authority>(Panzer, 1796)</tp:taxon-authority></tp:nomenclature><tp:treatment-sec sec-type="material" id="SECID0EROBI"><title>Material examined.</title><p>7 mature larvae; 7 ♂ and 12 ♀ pupae. Serbia, Didič, ex <italic><tp:taxon-name><tp:taxon-name-part taxon-name-part-type="genus" reg="Linaria">Linaria</tp:taxon-name-part><tp:taxon-name-part taxon-name-part-type="species" reg="vulgaris">vulgaris</tp:taxon-name-part></tp:taxon-name></italic> galls, 05.07.2017, leg., det. I. Toševski.</p></tp:treatment-sec><tp:treatment-sec sec-type="description" id="SECID0ECPBI"><title>Description of mature larva</title><p><bold>(Figs <xref ref-type="fig" rid="F21">21A, B</xref>, <xref ref-type="fig" rid="F22">22A–E</xref>, <xref ref-type="fig" rid="F23">23A–C</xref>). <italic>Measurements</italic></bold> (in mm). Body length: 2.33–4.30 (avg. 3.66). The widest place in the body (meso- and metathorax) measures up to 1.16. Head width: 0.46–0.53 (avg. 0.50).</p><fig id="F21" position="float" orientation="portrait"><object-id xmlns:xlink="http://www.w3.org/1999/xlink" content-type="doi" xlink:type="simple">10.3897/zookeys.1195.112328.figure21</object-id><object-id xmlns:xlink="http://www.w3.org/1999/xlink" content-type="arpha" xlink:type="simple">A5A26490-B84A-5479-99C8-54C71F60054B</object-id><label>Figure 21.</label><caption><p><italic><tp:taxon-name><tp:taxon-name-part taxon-name-part-type="genus" reg="Rhinusa">Rhinusa</tp:taxon-name-part><tp:taxon-name-part taxon-name-part-type="species" reg="linariae">linariae</tp:taxon-name-part></tp:taxon-name></italic> (Panzer, 1796) mature larva <bold>A</bold> habitus <bold>B</bold> head, frontal view.</p></caption><graphic xmlns:xlink="http://www.w3.org/1999/xlink" xlink:href="zookeys-1195-001_article-112328__-g021.jpg" position="float" orientation="portrait" xlink:type="simple" id="oo_1001249.jpg"><uri content-type="original_file" xlink:type="simple">https://binary.pensoft.net/fig/1001249</uri></graphic></fig><fig id="F22" position="float" orientation="portrait"><object-id xmlns:xlink="http://www.w3.org/1999/xlink" content-type="doi" xlink:type="simple">10.3897/zookeys.1195.112328.figure22</object-id><object-id xmlns:xlink="http://www.w3.org/1999/xlink" content-type="arpha" xlink:type="simple">8EA0AA83-717C-5C84-B956-467830B3FC09</object-id><label>Figure 22.</label><caption><p><italic><tp:taxon-name><tp:taxon-name-part taxon-name-part-type="genus" reg="Rhinusa">Rhinusa</tp:taxon-name-part><tp:taxon-name-part taxon-name-part-type="species" reg="linariae">linariae</tp:taxon-name-part></tp:taxon-name></italic> (Panzer, 1796) mature larva, head and mouth parts <bold>A</bold> head <bold>B</bold> antenna <bold>C</bold> clypeus and labrum (left side), epipharynx (right side) <bold>D</bold> left mandible <bold>E</bold> maxillolabial complex (schemes). Abbreviations: at–antenna, lr–labral rods, sa–sensillum ampullaceum, sb–sensillum basiconicum, Se–sensorium, st–stemmata, setae: <italic>als</italic>–anterolateral, <italic>ams</italic>–anteromedial, <italic>cls</italic>–clypeal, <italic>des</italic>–dorsal epicranial, <italic>dms</italic>–dorsal malar, <italic>fs</italic>–frontal epicranial, <italic>les</italic>–lateral epicranial, <italic>ligs</italic>–ligular, <italic>lrs</italic>–labral, <italic>mbs</italic>–malar basiventral, <italic>mds</italic>–mandibular dorsal, <italic>mpxs</italic>–maxillary palp, <italic>pes</italic>–postepicranial, <italic>pfs</italic>–palpiferal, <italic>pms</italic>–postmental, <italic>prms</italic>–premental,, <italic>stps</italic>–stipital, <italic>ves</italic>–ventral, <italic>vms</italic>–ventral malar.</p></caption><graphic xmlns:xlink="http://www.w3.org/1999/xlink" xlink:href="zookeys-1195-001_article-112328__-g022.jpg" position="float" orientation="portrait" xlink:type="simple" id="oo_1001250.jpg"><uri content-type="original_file" xlink:type="simple">https://binary.pensoft.net/fig/1001250</uri></graphic></fig><fig id="F23" position="float" orientation="portrait"><object-id xmlns:xlink="http://www.w3.org/1999/xlink" content-type="doi" xlink:type="simple">10.3897/zookeys.1195.112328.figure23</object-id><object-id xmlns:xlink="http://www.w3.org/1999/xlink" content-type="arpha" xlink:type="simple">72A63303-AC2A-5B77-85A4-61CE0D433126</object-id><label>Figure 23.</label><caption><p><italic><tp:taxon-name><tp:taxon-name-part taxon-name-part-type="genus" reg="Rhinusa">Rhinusa</tp:taxon-name-part><tp:taxon-name-part taxon-name-part-type="species" reg="linariae">linariae</tp:taxon-name-part></tp:taxon-name></italic> (Panzer, 1796) mature larva, habitus <bold>A</bold> lateral view of thoracic segments <bold>B</bold> lateral view of abdominal segment I <bold>C</bold> lateral view of abdominal segments VII–X (schemes). Abbreviations: Th. 1–3–number of thoracic segments, Abd. 1–10–number of abdominal seg, setae: <italic>as</italic>–alar, <italic>ds</italic>–dorsal, <italic>eus</italic>–eusternal, <italic>lsts</italic>–laterosternal, <italic>pda</italic>–pedal, <italic>pds</italic>–postdorsal, <italic>prns</italic>–pronotal, <italic>ss</italic>–spiracular, <italic>ps</italic>–pleural.</p></caption><graphic xmlns:xlink="http://www.w3.org/1999/xlink" xlink:href="zookeys-1195-001_article-112328__-g023.jpg" position="float" orientation="portrait" xlink:type="simple" id="oo_1001251.jpg"><uri content-type="original_file" xlink:type="simple">https://binary.pensoft.net/fig/1001251</uri></graphic></fig><p><bold><italic>General</italic>.</bold> Body elongate, slender, strongly curved, rounded in cross section (Fig. <xref ref-type="fig" rid="F21">21A</xref>). All thoracic segments almost equal in size. Pronotal shield not pigmented. Meso- and metathorax each divided dorsally into two folds (prodorsal fold small, postdorsal prominent). Pedal folds of thoracic segments prominent, conical, and well isolated. Abdominal segments I–IV of similar size, as large as metathorax. Segments V–IX tapering towards posterior body end. Abdominal segments I–VI each divided dorsally into two variously sized folds: prodorsal small, postdorsal folds distinctly larger and much higher than prodorsal folds. Segments VII–IX dorsally undivided. Epipleural folds of segments I–VIII conical. Laterosternal and eusternal folds of segments I–VIII weakly isolated. Abdominal segment X divided into four folds of equal size. Anus situated ventrally, hidden inside ninth segment.</p><p>Thoracic and abdominal spiracles unicameral; thoracic spiracles (Figs <xref ref-type="fig" rid="F21">21A</xref>, <xref ref-type="fig" rid="F23">23A</xref>) placed laterally close to mesothorax; abdominal spiracles (Figs <xref ref-type="fig" rid="F21">21A</xref>, <xref ref-type="fig" rid="F23">23B, C</xref>) placed antero-laterally on segments I–VIII.</p><p><bold><italic>Colouration</italic>.</bold> Light yellow head (Fig. <xref ref-type="fig" rid="F21">21B</xref>). All thoracic and abdominal segments white (Fig. <xref ref-type="fig" rid="F21">21A</xref>). Cuticle covered with fine asperities.</p><p><bold><italic>Vestiture</italic>.</bold> Setae on body thin, transparent, different in length (very short or medium).</p><p><bold><italic>Head capsule</italic></bold> (Figs <xref ref-type="fig" rid="F21">21B</xref>, <xref ref-type="fig" rid="F22">22A</xref>). Head suboval, endocarinal line present, reaching to 2/3 length of frons. Frontal sutures on head indistinct, very wide. Two pairs of stemmata in the form of small dark spots (st) placed mediolaterally. <italic>Des<sub>1</sub></italic> short, located medially; <italic>des<sub>2</sub></italic> long; long <italic>des<sub>3</sub></italic> located anteriorly on border of the frontal suture; <italic>des<sub>4</sub></italic> absent; and <italic>des<sub>5</sub></italic> long, located anterolaterally (Fig. <xref ref-type="fig" rid="F22">22A</xref>). <italic>Fs<sub>1</sub></italic> and <italic>fs<sub>2</sub></italic> minute, located medially; <italic>fs<sub>3</sub></italic> absent; <italic>fs<sub>4</sub></italic> long, located anteriorly; and long <italic>fs<sub>5</sub></italic> located anterolaterally, close to antenna (Fig. <xref ref-type="fig" rid="F22">22A</xref>). <italic>Les<sub>1</sub></italic> and <italic>les<sub>2</sub></italic> medium. Epicranial area with four <italic>pes</italic>.</p><p><bold><italic>Antennae</italic></bold> placed distally of the frontal suture, on the inside; membranous and distinctly convex basal article bearing one conical elongate sensorium, plus three sensilla: two basiconica and single ampullacea (Fig. <xref ref-type="fig" rid="F22">22B</xref>).</p><p><bold><italic>Clypeus and labrum</italic></bold> (Fig. <xref ref-type="fig" rid="F22">22C</xref>) completely fused, trapezoidal, 3 × as wide as long, with a single short <italic>cls</italic>, localised posterolaterally; one sensillum posteromedially and single medium piliform <italic>lrs</italic>, located medially; anterior border sinuate. Epipharynx (Fig. <xref ref-type="fig" rid="F22">22C</xref>) with two finger-like <italic>als</italic> and single piliform <italic>ams</italic>, all relatively elongated; labral rods (lr) rounded, placed close to the anterior border.</p><p><bold><italic>Mouth parts</italic>.</bold> Mandibles (Fig. <xref ref-type="fig" rid="F22">22D</xref>) bifid, cutting edge with small protuberance; two piliform various in size <italic>mds</italic>, both located, close to lateral border. Maxillolabial complex: maxilla dark sclerotised (Fig. <xref ref-type="fig" rid="F22">22E</xref>), stipes with one <italic>stps</italic>, two <italic>pfs</italic>, and one minute <italic>mbs</italic>, <italic>stps</italic>, and both <italic>pfs<sub>1–2</sub></italic> relatively short; mala with four finger-like <italic>dms</italic> variable in length; three piliform <italic>vms</italic>, medium to short in length. Maxillary palpi two-segmented; basal palpomere distinctly wider than distal one; length ratio of basal and distal palpomeres almost 1:1; basal palpomere with short <italic>mpxs</italic> and single sensillum, distal palpomere with a group of five apical sensilla in terminal receptive area. Prementum (Fig. <xref ref-type="fig" rid="F22">22E</xref>) oval-shaped, with one medium <italic>prms</italic>; ligula with round margin and single medium <italic>ligs</italic>; premental sclerite undefined, weakly sclerotised, without posterior extension. Labial palpi one-segmented, vestigial, visible only under great magnification (40×). Each terminal receptive area with a single apical sensilla. Postmentum (Fig. <xref ref-type="fig" rid="F22">22E</xref>) with only two <italic>pms</italic>: <italic>pms<sub>1</sub></italic> absent; medium <italic>pms<sub>2</sub></italic> located mediolaterally, and relatively short <italic>pms<sub>3</sub></italic> located anterolaterally; membranous area covered with knobby processes.</p><p><bold><italic>Thorax</italic>.</bold> Prothorax (Fig. <xref ref-type="fig" rid="F23">23A</xref>) with eigth medium <italic>prns</italic>, dorsal sclerite weakly visible; two medium <italic>ps</italic>; and single short <italic>eus</italic>. Mesothorax (Fig. <xref ref-type="fig" rid="F23">23A</xref>) with one medium <italic>pds</italic>; one medium <italic>as</italic>; two medium and single minute <italic>ss</italic>; and one short <italic>ps</italic>. Chaetotaxy of metathorax (Fig. <xref ref-type="fig" rid="F23">23A</xref>) almost identical to that of mesothorax. Each pedal area of thoracic segments with five various in size <italic>pda</italic>.</p><p><bold><italic>Abdomen</italic>.</bold> Segments I–VIII (Fig. <xref ref-type="fig" rid="F23">23B, C</xref>) with one medium <italic>pds</italic>; one medium <italic>ss</italic>; one short <italic>ps</italic>; one short <italic>lsts</italic>; and one short <italic>eus</italic>. Abdominal segment IX (Fig. <xref ref-type="fig" rid="F23">23C</xref>) with one medium <italic>ds</italic> and two short <italic>ps</italic>.</p></tp:treatment-sec><tp:treatment-sec sec-type="description" id="SECID0EH4BI"><title>Description of pupa</title><p><bold>(Figs <xref ref-type="fig" rid="F24">24A–C</xref>, <xref ref-type="fig" rid="F25">25A–C</xref>). <italic>Measurements</italic></bold> (in mm). Body length: 1.66–2.66 (avg. 2.10); body width: 1.40–1.93 (avg. 1.60); thorax width: 0.90–1.18 (avg. 1.05); rostrum length: up to 0.66 on both ♀ and ♂.</p><fig id="F24" position="float" orientation="portrait"><object-id xmlns:xlink="http://www.w3.org/1999/xlink" content-type="doi" xlink:type="simple">10.3897/zookeys.1195.112328.figure24</object-id><object-id xmlns:xlink="http://www.w3.org/1999/xlink" content-type="arpha" xlink:type="simple">DDB08A94-BE9A-5CFC-988D-C81FB7FF03E1</object-id><label>Figure 24.</label><caption><p><italic><tp:taxon-name><tp:taxon-name-part taxon-name-part-type="genus" reg="Rhinusa">Rhinusa</tp:taxon-name-part><tp:taxon-name-part taxon-name-part-type="species" reg="linariae">linariae</tp:taxon-name-part></tp:taxon-name></italic> (Panzer, 1796) pupa habitus <bold>A</bold> ventral view <bold>B</bold> lateral view <bold>C</bold> dorsal view.</p></caption><graphic xmlns:xlink="http://www.w3.org/1999/xlink" xlink:href="zookeys-1195-001_article-112328__-g024.jpg" position="float" orientation="portrait" xlink:type="simple" id="oo_1001252.jpg"><uri content-type="original_file" xlink:type="simple">https://binary.pensoft.net/fig/1001252</uri></graphic></fig><fig id="F25" position="float" orientation="portrait"><object-id xmlns:xlink="http://www.w3.org/1999/xlink" content-type="doi" xlink:type="simple">10.3897/zookeys.1195.112328.figure25</object-id><object-id xmlns:xlink="http://www.w3.org/1999/xlink" content-type="arpha" xlink:type="simple">0A9DA184-D874-59FF-AA43-FF48AFFFEE2F</object-id><label>Figure 25.</label><caption><p><italic><tp:taxon-name><tp:taxon-name-part taxon-name-part-type="genus" reg="Rhinusa">Rhinusa</tp:taxon-name-part><tp:taxon-name-part taxon-name-part-type="species" reg="linariae">linariae</tp:taxon-name-part></tp:taxon-name></italic> (Panzer, 1796) pupa habitus <bold>A</bold> ventral view <bold>B</bold> dorsal view <bold>C</bold> lateral view (schemes). Abbreviations: a–pr–abdominal protuberances, h–pr–head protuberances, p–pr–pronotal protuberances, ur–urogomphi, setae: <italic>as</italic>–apical, <italic>d</italic>–dorsal, <italic>fes</italic>–femoral, <italic>l</italic>, <italic>ls</italic>–lateral, <italic>os</italic>–orbital, <italic>pas</italic>–postantennal, <italic>pls</italic>–posterolateral, <italic>rs</italic>–rostral, <italic>v</italic>–ventral.</p></caption><graphic xmlns:xlink="http://www.w3.org/1999/xlink" xlink:href="zookeys-1195-001_article-112328__-g025.jpg" position="float" orientation="portrait" xlink:type="simple" id="oo_1001253.jpg"><uri content-type="original_file" xlink:type="simple">https://binary.pensoft.net/fig/1001253</uri></graphic></fig><p><bold><italic>Body</italic>.</bold> Integument white, moderately stout slightly curved. Head elongated protuberances (h–pr) present on head above eyes, weakly sclerotised. Rostrum moderately elongated, curved, in male usually only slightly shorter than in female almost 3 × as long as wide, reaching mesocoxae. Pronotum trapezoidal 3 × as wide as long. Pronotal protuberances (p–pr) conical, flattened, indistinct. Meso- and metanotum similar in size. Abdominal segments I–III almost identical in size; segments IV–VII tapering gradually, segment VIII narrow; segment IX reduced. Abdominal segment VIII dorsally with very small, rounded, weakly sclerotised abdominal protuberance (a–pr). Urogomphi (ur) very short, ending with sclerotised, sharp apexes (Fig. <xref ref-type="fig" rid="F24">24A–C</xref>).</p><p><bold><italic>Chaetotaxy</italic>.</bold> Well developed, setae variable in length, transparent. Head with one short <italic>os</italic> and short <italic>pas</italic>. Rostrum with a single short <italic>rs</italic> (Fig. <xref ref-type="fig" rid="F25">25A</xref>). Pronotum with two <italic>as</italic>, two <italic>ls</italic>, and three elongated, equal-in-length <italic>pls</italic>. Dorsal parts of meso- and metathorax with a single medium-length seta, placed medially. Apex of femora with a single long <italic>fes</italic> (Fig. <xref ref-type="fig" rid="F25">25A–C</xref>). Abdominal segments I–VII with two, equal-in-length setae dorsally: first placed posteromedially, second posterolaterally. Abdominal segment VIII with a single elongated seta medially. Each lateral part of abdominal segments I–VII with a single short seta. Ventral parts of abdominal segments I–VIII with two short setae. Abdominal segment IX with two short setae ventrally (Fig. <xref ref-type="fig" rid="F25">25A–C</xref>).</p></tp:treatment-sec><tp:treatment-sec sec-type="remarks" id="SECID0EVBCI"><title>Remarks and comparative notes.</title><p>This species is widely distributed in all of Europe, Turkey, Kazakhstan, and western Siberia (<xref ref-type="bibr" rid="B1">Alonso-Zarazaga et al. 2023</xref>). It was introduced in North America, where it was approved for release for biological control of invasive toadflaxes (<italic><tp:taxon-name><tp:taxon-name-part taxon-name-part-type="genus" reg="Linaria">Linaria</tp:taxon-name-part></tp:taxon-name></italic> spp.) in Canada in 1995 and 1996 (<xref ref-type="bibr" rid="B50">Sing et al. 2016</xref>). Afterwards, a population was established at sites in British Columbia and Colorado (<xref ref-type="bibr" rid="B50">Sing et al. 2016</xref>; <xref ref-type="bibr" rid="B19">DiGirolomo et al. 2019</xref>). In Europe, the adults of this species are distinguishable from all the other species of <italic><tp:taxon-name><tp:taxon-name-part taxon-name-part-type="genus" reg="Rhinusa">Rhinusa</tp:taxon-name-part></tp:taxon-name></italic> by the shape of the rostrum, which is strongly curved in lateral view, and the shape of the tibiae, with the uncus of the metatibiae of the same length in both sexes and with the outer margin distinctly curved outwards apically (<xref ref-type="bibr" rid="B14">Caldara and Toševski 2019</xref>).</p></tp:treatment-sec><tp:treatment-sec sec-type="notes" id="SECID0E4CCI"><title>Biological notes.</title><p><italic><tp:taxon-name><tp:taxon-name-part taxon-name-part-type="genus" reg="Rhinusa">Rhinusa</tp:taxon-name-part><tp:taxon-name-part taxon-name-part-type="species" reg="linariae">linariae</tp:taxon-name-part></tp:taxon-name></italic> is a univoltine root galling weevil. Gall induction and larval development are mainly recorded on <italic><tp:taxon-name><tp:taxon-name-part taxon-name-part-type="genus" reg="Linaria">Linaria</tp:taxon-name-part><tp:taxon-name-part taxon-name-part-type="species" reg="vulgaris">vulgaris</tp:taxon-name-part></tp:taxon-name></italic> and rarely on <italic><tp:taxon-name><tp:taxon-name-part taxon-name-part-type="genus" reg="Linaria">L.</tp:taxon-name-part><tp:taxon-name-part taxon-name-part-type="species" reg="genistifolia">genistifolia</tp:taxon-name-part></tp:taxon-name></italic> in Southeastern Europe. Adults emerge in early spring, feed, and copulate on top of the young toadflax shoots. During oviposition, females glue eggs onto toadflax roots or, rarely, below root crowns with oviposition fluid. Eggs are laid singly or in small groups. Shortly after, oviposition triggers cell proliferation, which entwists the egg, forming a round gall. Larvae feed on galled root tissue through three instars. Pupation occurs in galls, while new adults emerge in mid- to late summer or rarely stay inside galls during winter, overwintering in soil or in plant litter close to their host plant. Twenty-five years ago, <italic><tp:taxon-name><tp:taxon-name-part taxon-name-part-type="genus" reg="Rhinusa">R.</tp:taxon-name-part><tp:taxon-name-part taxon-name-part-type="species" reg="linariae">linariae</tp:taxon-name-part></tp:taxon-name></italic> was introduced as a biological control agent for invasive toadflaxes in Canada and the USA, where it was recently confirmed as established only in British Columbia. However, the current populations are still too small to have a significant biological impact (<xref ref-type="bibr" rid="B50">Sing et al. 2016</xref>; <xref ref-type="bibr" rid="B19">DiGirolomo et al. 2019</xref>).</p><sec sec-type="﻿Rhinusa pilosa group" id="SECID0EXECI"><title>﻿<italic><tp:taxon-name><tp:taxon-name-part taxon-name-part-type="genus" reg="Rhinusa">Rhinusa</tp:taxon-name-part><tp:taxon-name-part taxon-name-part-type="species" reg="pilosa">pilosa</tp:taxon-name-part></tp:taxon-name></italic> group</title><p><bold>Adult diagnosis.</bold> Dorsal vestiture composed of very long seta-like scales, 20–40 × longer than wide; rostrum in lateral view strongly curved; eyes strongly convex; uncus of metatibiae well developed in both sexes; body of spermatheca globose at apex.</p></sec></tp:treatment-sec><ref-list><ref id="B1"><mixed-citation xmlns:xlink="http://www.w3.org/1999/xlink" xlink:type="simple"><person-group><name name-style="western"><surname>Alonso-Zarazaga</surname><given-names>MA</given-names></name><name name-style="western"><surname>Barrios</surname><given-names>H</given-names></name><name name-style="western"><surname>Borovec</surname><given-names>R</given-names></name><name name-style="western"><surname>Bouchard</surname><given-names>P</given-names></name><name name-style="western"><surname>Caldara</surname><given-names>R</given-names></name><name name-style="western"><surname>Colonnelli</surname><given-names>E</given-names></name><name name-style="western"><surname>Gültekin</surname><given-names>L</given-names></name><name name-style="western"><surname>Hlaváč</surname><given-names>P</given-names></name><name name-style="western"><surname>Korotyaev</surname><given-names>B</given-names></name><name name-style="western"><surname>Lyal</surname><given-names>CHC</given-names></name><name name-style="western"><surname>Machado</surname><given-names>A</given-names></name><name name-style="western"><surname>Meregalli</surname><given-names>M</given-names></name><name name-style="western"><surname>Pierotti</surname><given-names>H</given-names></name><name name-style="western"><surname>Ren</surname><given-names>L</given-names></name><name name-style="western"><surname>Sánchez-Ruiz</surname><given-names>M</given-names></name><name name-style="western"><surname>Sforzi</surname><given-names>A</given-names></name><name name-style="western"><surname>Silfverberg</surname><given-names>H</given-names></name><name name-style="western"><surname>Skuhrovec</surname><given-names>J</given-names></name><name name-style="western"><surname>Trýzna</surname><given-names>M</given-names></name><name name-style="western"><surname>Velázquez de Castro</surname><given-names>AJ</given-names></name><name name-style="western"><surname>Yunakov</surname><given-names>NN</given-names></name></person-group> (<year>2023</year>) <article-title>Cooperative Catalogue of Palaearctic <tp:taxon-name><tp:taxon-name-part taxon-name-part-type="order">Coleoptera</tp:taxon-name-part></tp:taxon-name><tp:taxon-name><tp:taxon-name-part taxon-name-part-type="superfamily">Curculionoidea</tp:taxon-name-part></tp:taxon-name>. 2<sup>nd</sup> Edn.</article-title><source>Monografías electrónicas de la Sociedad Entomológica Aragonesa</source><volume>14</volume>: <fpage>1</fpage>–<lpage>780</lpage>.</mixed-citation></ref><ref id="B50"><mixed-citation xmlns:xlink="http://www.w3.org/1999/xlink" xlink:type="simple"><person-group><name name-style="western"><surname>Sing</surname><given-names>SE</given-names></name><name name-style="western"><surname>De Clerck-Floate</surname><given-names>RA</given-names></name><name name-style="western"><surname>Hansen</surname><given-names>RW</given-names></name><name name-style="western"><surname>Pearce</surname><given-names>H</given-names></name><name name-style="western"><surname>Randall</surname><given-names>CB</given-names></name><name name-style="western"><surname>Toševski</surname><given-names>I</given-names></name><name name-style="western"><surname>Ward</surname><given-names>SM</given-names></name></person-group> (<year>2016</year>) <source>Biology and biological control of dalmatian and yellow toadflax.</source><publisher-name>USDA Forest Service</publisher-name>, <publisher-loc>Forest Health Technology Enterprise Team, Morgantown, West Virginia. FHTET-2015-03</publisher-loc>, <size units="page">141 pp</size>. <ext-link xlink:href="10.5962/bhl.title.149716" ext-link-type="doi" xlink:type="simple">https://doi.org/10.5962/bhl.title.149716</ext-link></mixed-citation></ref><ref id="B19"><mixed-citation xmlns:xlink="http://www.w3.org/1999/xlink" xlink:type="simple"><person-group><name name-style="western"><surname>DiGirolomo</surname><given-names>MF</given-names></name><name name-style="western"><surname>Hoebeke</surname><given-names>ER</given-names></name><name name-style="western"><surname>Caldara</surname><given-names>R</given-names></name></person-group> (<year>2019</year>) <article-title><italic><tp:taxon-name><tp:taxon-name-part taxon-name-part-type="genus">Rhinusa</tp:taxon-name-part><tp:taxon-name-part taxon-name-part-type="species">asellus</tp:taxon-name-part></tp:taxon-name></italic> (Gravenhorst) (<tp:taxon-name><tp:taxon-name-part taxon-name-part-type="order">Coleoptera</tp:taxon-name-part></tp:taxon-name>: <tp:taxon-name><tp:taxon-name-part taxon-name-part-type="family">Curculionidae</tp:taxon-name-part></tp:taxon-name>), a Eurasian Weevil new to North America, with a summary of other adventive <italic><tp:taxon-name><tp:taxon-name-part taxon-name-part-type="genus">Rhinusa</tp:taxon-name-part></tp:taxon-name></italic> in North America and a key to species.</article-title><source>Proceedings of the Entomological Society of Washington</source><volume>121</volume>(<issue>4</issue>): <fpage>580</fpage>–<lpage>593</lpage>. <ext-link xlink:href="10.4289/0013-8797.121.4.580" ext-link-type="doi" xlink:type="simple">https://doi.org/10.4289/0013-8797.121.4.580</ext-link></mixed-citation></ref><ref id="B14"><mixed-citation xmlns:xlink="http://www.w3.org/1999/xlink" xlink:type="simple"><person-group><name name-style="western"><surname>Caldara</surname><given-names>R</given-names></name><name name-style="western"><surname>Toševski</surname><given-names>I</given-names></name></person-group> (<year>2019</year>) <article-title><italic><tp:taxon-name><tp:taxon-name-part taxon-name-part-type="genus">Rhinusa</tp:taxon-name-part></tp:taxon-name></italic> Stephens: A taxonomic revision of the species belonging to the <italic><tp:taxon-name><tp:taxon-name-part taxon-name-part-type="genus">R.</tp:taxon-name-part><tp:taxon-name-part taxon-name-part-type="species">linariae</tp:taxon-name-part></tp:taxon-name></italic>, <italic><tp:taxon-name><tp:taxon-name-part taxon-name-part-type="genus">R.</tp:taxon-name-part><tp:taxon-name-part taxon-name-part-type="species">herbarum</tp:taxon-name-part></tp:taxon-name></italic>, <italic><tp:taxon-name><tp:taxon-name-part taxon-name-part-type="genus">R.</tp:taxon-name-part><tp:taxon-name-part taxon-name-part-type="species">melas</tp:taxon-name-part></tp:taxon-name></italic>, and <italic><tp:taxon-name><tp:taxon-name-part taxon-name-part-type="genus">R.</tp:taxon-name-part><tp:taxon-name-part taxon-name-part-type="species">mauritii</tp:taxon-name-part></tp:taxon-name></italic> groups (<tp:taxon-name><tp:taxon-name-part taxon-name-part-type="order">Coleoptera</tp:taxon-name-part></tp:taxon-name><tp:taxon-name><tp:taxon-name-part taxon-name-part-type="family">Curculionidae</tp:taxon-name-part></tp:taxon-name>).</article-title><source>Zootaxa</source><volume>4679</volume>(<issue>2</issue>): <fpage>318</fpage>–<lpage>340</lpage>. <ext-link xlink:href="10.11646/zootaxa.4679.2.6" ext-link-type="doi" xlink:type="simple">https://doi.org/10.11646/zootaxa.4679.2.6</ext-link></mixed-citation></ref></ref-list></tp:taxon-treatment>
