# Supplementary material for: ﻿Description of immature stages of Rhinusa species (Coleoptera, Curculionidae, Mecinini) with a focus on diagnostic morphological characters at the species and genus levels
Source: Zookeys. 2024 Mar 14;1195:1–94. doi: 10.3897/zookeys.1195.112328 (PMC10958164; doi:10.3897/zookeys.1195.112328)
Supplement: XML Treatment for Rhinusa pilosa [file zookeys.1195.112328-treatment7.xml]

<!DOCTYPE tp:taxon-treatment
  PUBLIC "-//TaxonX//DTD Taxonomic Treatment Publishing DTD v0 20100105//EN" "tax-treatment-NSO.dtd">
<tp:taxon-treatment xmlns:tp="http://www.plazi.org/taxpub"><tp:treatment-meta><kwd-group><label>Taxon classification</label><kwd>
              <named-content content-type="kingdom">Animalia</named-content>
            </kwd><kwd>
              <named-content content-type="order">Coleoptera</named-content>
            </kwd><kwd>
              <named-content content-type="family">Curculionidae</named-content>
            </kwd></kwd-group><mixed-citation publication-type="journal"><person-group><name><surname>Gosik</surname><given-names>Rafał</given-names></name><name><surname>Caldara</surname><given-names>Roberto</given-names></name><name><surname>Toševski</surname><given-names>Ivo</given-names></name><name><surname>Skuhrovec</surname><given-names>Jiří</given-names></name></person-group><article-title>﻿Description of immature stages of <italic><tp:taxon-name><tp:taxon-name-part taxon-name-part-type="genus" reg="Rhinusa">Rhinusa</tp:taxon-name-part></tp:taxon-name></italic> species (<tp:taxon-name><tp:taxon-name-part taxon-name-part-type="order">Coleoptera</tp:taxon-name-part></tp:taxon-name>, <tp:taxon-name><tp:taxon-name-part taxon-name-part-type="family">Curculionidae</tp:taxon-name-part></tp:taxon-name>, <tp:taxon-name><tp:taxon-name-part taxon-name-part-type="tribe">Mecinini</tp:taxon-name-part></tp:taxon-name>) with a focus on diagnostic morphological characters at the species and genus levels</article-title><source>Zookeys</source><day>14</day><month>03</month><year>2024</year><volume>1195</volume><fpage>1</fpage><lpage>94</lpage><pub-id pub-id-type="doi">10.3897/zookeys.1195.112328</pub-id></mixed-citation></tp:treatment-meta><tp:nomenclature><label>﻿6)</label><tp:taxon-name>
            <object-id xmlns:xlink="http://www.w3.org/1999/xlink" content-type="arpha" xlink:type="simple">51BF0A4C-9B0F-5889-83AA-BD981C67A2A9</object-id>
            <tp:taxon-name-part taxon-name-part-type="genus" reg="Rhinusa">Rhinusa</tp:taxon-name-part>
            <tp:taxon-name-part taxon-name-part-type="species" reg="pilosa">pilosa</tp:taxon-name-part>
          </tp:taxon-name><tp:taxon-authority>(Gyllenhal, 1838)</tp:taxon-authority></tp:nomenclature><tp:treatment-sec sec-type="material" id="SECID0EPGCI"><title>Material examined.</title><p>4 mature larvae; 3 ♂ and 5 ♀ pupae. Serbia, Zemun, ex <italic><tp:taxon-name><tp:taxon-name-part taxon-name-part-type="genus" reg="Linaria">Linaria</tp:taxon-name-part><tp:taxon-name-part taxon-name-part-type="species" reg="vulgaris">vulgaris</tp:taxon-name-part></tp:taxon-name></italic> galls, 01.06.2018, leg., det. I. Toševski.</p></tp:treatment-sec><tp:treatment-sec sec-type="description" id="SECID0EAHCI"><title>Description of mature larva</title><p><bold>(Figs <xref ref-type="fig" rid="F26">26A, B</xref>, <xref ref-type="fig" rid="F27">27A–E</xref>, <xref ref-type="fig" rid="F28">28A–C</xref>). <italic>Measurements</italic></bold> (in mm). Body length: 4.00–5.75 (avg. 4.25). The widest place in the body (meso- and metathorax) measures up to 1.50. Head width: 0.60–0.68 (avg. 0.65).</p><fig id="F26" position="float" orientation="portrait"><object-id xmlns:xlink="http://www.w3.org/1999/xlink" content-type="doi" xlink:type="simple">10.3897/zookeys.1195.112328.figure26</object-id><object-id xmlns:xlink="http://www.w3.org/1999/xlink" content-type="arpha" xlink:type="simple">5A16750E-1FBD-5937-BCC6-DF309A6F68A2</object-id><label>Figure 26.</label><caption><p><italic><tp:taxon-name><tp:taxon-name-part taxon-name-part-type="genus" reg="Rhinusa">Rhinusa</tp:taxon-name-part><tp:taxon-name-part taxon-name-part-type="species" reg="pilosa">pilosa</tp:taxon-name-part></tp:taxon-name></italic> (Gyllenhal, 1838) mature larva <bold>A</bold> habitus <bold>B</bold> head, frontal view.</p></caption><graphic xmlns:xlink="http://www.w3.org/1999/xlink" xlink:href="zookeys-1195-001_article-112328__-g026.jpg" position="float" orientation="portrait" xlink:type="simple" id="oo_1001254.jpg"><uri content-type="original_file" xlink:type="simple">https://binary.pensoft.net/fig/1001254</uri></graphic></fig><fig id="F27" position="float" orientation="portrait"><object-id xmlns:xlink="http://www.w3.org/1999/xlink" content-type="doi" xlink:type="simple">10.3897/zookeys.1195.112328.figure27</object-id><object-id xmlns:xlink="http://www.w3.org/1999/xlink" content-type="arpha" xlink:type="simple">925AFBAB-9724-555E-938B-C6480F2D9F0C</object-id><label>Figure 27.</label><caption><p><italic><tp:taxon-name><tp:taxon-name-part taxon-name-part-type="genus" reg="Rhinusa">Rhinusa</tp:taxon-name-part><tp:taxon-name-part taxon-name-part-type="species" reg="pilosa">pilosa</tp:taxon-name-part></tp:taxon-name></italic> (Gyllenhal, 1838) mature larva, head and mouth parts <bold>A</bold> head <bold>B</bold> antenna <bold>C</bold> clypeus and labrum (left side), epipharynx (right side) <bold>D</bold> left mandible <bold>E</bold> maxillolabial complex (schemes). Abbreviations: at–antenna, lr–labral rods, sb–sensillum basiconicum, Se–sensorium, st–stemmata, setae: <italic>als</italic>–anterolateral, <italic>ams</italic>–anteromedial, <italic>cls</italic>–clypeal, <italic>des</italic>–dorsal epicranial, <italic>dms</italic>–dorsal malar, <italic>fs</italic>–frontal epicranial, <italic>les</italic>–lateral epicranial, <italic>ligs</italic>–ligular, <italic>lrs</italic>–labral, <italic>mbs</italic>–malar basiventral, <italic>mds</italic>–mandibular dorsal, <italic>mpxs</italic>–maxillary palp, <italic>pes</italic>–postepicranial, <italic>pfs</italic>–palpiferal, <italic>pms</italic>–postmental, <italic>prms</italic>–premental, <italic>stps</italic>–stipital, <italic>ves</italic>–ventral, <italic>vms</italic>–ventral malar.</p></caption><graphic xmlns:xlink="http://www.w3.org/1999/xlink" xlink:href="zookeys-1195-001_article-112328__-g027.jpg" position="float" orientation="portrait" xlink:type="simple" id="oo_1001255.jpg"><uri content-type="original_file" xlink:type="simple">https://binary.pensoft.net/fig/1001255</uri></graphic></fig><fig id="F28" position="float" orientation="portrait"><object-id xmlns:xlink="http://www.w3.org/1999/xlink" content-type="doi" xlink:type="simple">10.3897/zookeys.1195.112328.figure28</object-id><object-id xmlns:xlink="http://www.w3.org/1999/xlink" content-type="arpha" xlink:type="simple">13E1186F-89B5-550A-BE16-78641BDBCD80</object-id><label>Figure 28.</label><caption><p><italic><tp:taxon-name><tp:taxon-name-part taxon-name-part-type="genus" reg="Rhinusa">Rhinusa</tp:taxon-name-part><tp:taxon-name-part taxon-name-part-type="species" reg="pilosa">pilosa</tp:taxon-name-part></tp:taxon-name></italic> (Gyllenhal, 1838) mature larva, habitus <bold>A</bold> lateral view of thoracic segments <bold>B</bold> lateral view of abdominal segment I <bold>C</bold> lateral view of abdominal segments VII–X (schemes). Abbreviations: Th. 1–3–number of thoracic segments, Abd. 1–10–number of abdominal seg, setae: <italic>as</italic>–alar, <italic>ds</italic>–dorsal, <italic>eps</italic>–epipleural, <italic>eus</italic>–eusternal, <italic>lsts</italic>–laterosternal, <italic>pda</italic>–pedal, <italic>pds</italic>–postdorsal, <italic>prns</italic>–pronotal, <italic>ss</italic>–spiracular, <italic>ps</italic>–pleural, <italic>sts</italic>–sternal.</p></caption><graphic xmlns:xlink="http://www.w3.org/1999/xlink" xlink:href="zookeys-1195-001_article-112328__-g028.jpg" position="float" orientation="portrait" xlink:type="simple" id="oo_1001256.jpg"><uri content-type="original_file" xlink:type="simple">https://binary.pensoft.net/fig/1001256</uri></graphic></fig><p><bold><italic>General</italic>.</bold> Body elongate, slightly curved, rounded in cross section (Fig. <xref ref-type="fig" rid="F26">26A</xref>). Prothorax slightly smaller than mesothorax, pronotal shield not pigmented. Meso- and metathorax equal in size; each divided dorsally into two folds (prodorsal fold distinctly smaller than postdorsal fold); postdorsal fold of metathorax conical. Pedal folds of thoracic segments isolated, prominent. Abdominal segments I–VI of similar size, next segments tapering towards posterior body end. Abdominal segments I–VII each divided dorsally into two folds of almost identical size; postdorsal folds of segments I–VI higher than prodorsal folds. Segments VIII and IX dorsally undivided. Epipleural folds of segments I–VIII conical. Laterosternal and eusternal folds of segments I–VIII weakly isolated. Abdominal segment X divided into four folds of equal size. Anus situated ventrally, almost completely covered with the ninth abdominal segment.</p><p>All spiracles unicameral; thoracic spiracles (Fig. <xref ref-type="fig" rid="F26">26A</xref>) placed laterally close to mesothorax; abdominal spiracles (Fig. <xref ref-type="fig" rid="F26">26A</xref>) placed anteromedially on segments I–VIII.</p><p><bold><italic>Colouration</italic>.</bold> Light yellow to dark yellow head, medial parts of epicranium less sclerotised (Fig. <xref ref-type="fig" rid="F26">26B</xref>). All thoracic and abdominal segments whitish (Fig. <xref ref-type="fig" rid="F26">26A</xref>). Cuticle covered with asperities.</p><p><bold><italic>Vestiture</italic>.</bold> Setae on body thin, transparent, different in length (very short or medium).</p><p><bold><italic>Head capsule</italic></bold> (Figs <xref ref-type="fig" rid="F26">26B</xref>, <xref ref-type="fig" rid="F27">27A</xref>). Head wide, endocarinal line present, reaching to 2/3 length of frons. Frontal sutures on head indistinct, very wide. Single pair of stemmata in the form of small black spots (st) close to the end of the frontal suture. <italic>Des<sub>1</sub></italic> short, located in middle part of epicranium; medium <italic>des<sub>2</sub></italic>; long <italic>des<sub>3</sub></italic> located anteriorly on epicranium close to the border with the frontal suture; <italic>des<sub>4</sub></italic> minute; and <italic>des<sub>5</sub></italic> long, located anterolaterally above stemma (Fig. <xref ref-type="fig" rid="F27">27A</xref>). <italic>Fs<sub>1</sub></italic> and <italic>fs<sub>2</sub></italic> absent; <italic>fs<sub>3</sub></italic> minute; <italic>fs<sub>4</sub></italic> medium, located anteriorly; and long <italic>fs<sub>5</sub></italic> located anterolaterally, close to antenna (Fig. <xref ref-type="fig" rid="F27">27A</xref>). <italic>Les<sub>1</sub></italic> and <italic>les<sub>2</sub></italic> medium; single short <italic>ves</italic>. Epicranial area with a single <italic>pes</italic>.</p><p><bold><italic>Antennae</italic></bold> placed distally of the frontal suture, on the inside; membranous and distinctly convex basal article bearing one conical relatively short sensorium, plus three sensilla basiconica (Fig. <xref ref-type="fig" rid="F27">27B</xref>).</p><p><bold><italic>Clypeus and labrum</italic></bold> (Fig. <xref ref-type="fig" rid="F27">27C</xref>) completely fused, trapezoidal, 3 × as wide as long, with two short <italic>cls</italic>, localised posteriorly three medium piliform <italic>lrs</italic>, located anteromedially. Epipharynx (Fig. <xref ref-type="fig" rid="F27">27C</xref>) with two finger-like elongated <italic>als</italic>; and two piliform <italic>ams</italic>, variable in length; labral rods (lr) indistinct, close to oval-shape; anterior border almost straight.</p><p><bold><italic>Mouth parts</italic>.</bold> Mandibles (Fig. <xref ref-type="fig" rid="F27">27D</xref>) bifid, cutting edge with blunt additional teeth; two short piliform <italic>mds</italic>, close to lateral border. Maxillolabial complex: maxilla more sclerotised than labium (Fig. <xref ref-type="fig" rid="F27">27E</xref>) stipes with one <italic>stps</italic>, two <italic>pfs</italic> and one very short <italic>mbs</italic> and one sensillum, <italic>stps</italic> and both <italic>pfs<sub>1–2</sub></italic> relatively short; mala with four finger-like <italic>dms</italic> variable in length; four piliform <italic>vms</italic>, medium to short in length. Maxillary palpi two-segmented; basal palpomere distinctly wider than distal one; length ratio of basal and distal palpomeres almost 1:2; basal palpomere with short <italic>mpxs</italic> and two sensilla, distal palpomere with a group of five apical sensilla in terminal receptive area. Prementum (Fig. <xref ref-type="fig" rid="F27">27E</xref>) oval-shaped, with one short <italic>prms</italic>; ligula with round margin and two minute <italic>ligs</italic>; premental sclerite vestigial, only lateral parts highly sclerotised, posterior extension absent. Labial palpi one-segmented; palpi very small, with a single pore, and a group of three or four apical sensilla (ampullacea) on terminal receptive area; surface of labium smooth. Postmentum (Fig. <xref ref-type="fig" rid="F27">27E</xref>) with three <italic>pms</italic>, short <italic>pms<sub>1</sub></italic> located posteromedially, medium <italic>pms<sub>2</sub></italic> located mediolaterally, and short <italic>pms<sub>3</sub></italic> located anterolaterally; membranous area smooth.</p><p><bold><italic>Thorax</italic>.</bold> Prothorax (Fig. <xref ref-type="fig" rid="F28">28A</xref>) with seven elongated to medium <italic>prns</italic>; two medium <italic>ps</italic>; and single short <italic>eus</italic>. Mesothorax (Fig. <xref ref-type="fig" rid="F28">28A</xref>) without <italic>prs</italic>; with two medium <italic>pds</italic>; one medium <italic>as</italic>; three <italic>ss</italic> (two medium and one short); one medium <italic>eps</italic>; one medium <italic>ps</italic>; and single minute <italic>eus</italic>. Chaetotaxy of metathorax (Fig. <xref ref-type="fig" rid="F28">28A</xref>) almost identical to that of mesothorax. Each pedal area of thoracic segments with five <italic>pda</italic> of various length.</p><p><bold><italic>Abdomen</italic>.</bold> Segments I–VIII (Fig. <xref ref-type="fig" rid="F28">28B, C</xref>) without <italic>prs</italic>; with two medium <italic>pds</italic>; one minute and one medium <italic>ss</italic>; one medium <italic>eps</italic>; one medium <italic>ps</italic>; one short <italic>lsts</italic>; and two minute <italic>eus</italic>. Abdominal segment IX (Fig. <xref ref-type="fig" rid="F28">28C</xref>) with two minute <italic>ds</italic>; one minute <italic>ps</italic>; and two minute <italic>sts</italic>.</p></tp:treatment-sec><tp:treatment-sec sec-type="description" id="SECID0EPVCI"><title>Description of pupa</title><p><bold>(Figs <xref ref-type="fig" rid="F29">29A–C</xref>, <xref ref-type="fig" rid="F30">30A–C</xref>). <italic>Measurements</italic></bold> (in mm). Body length: 2.86–3.75 (avg. 3.25); body width: 1.90–2.25 (avg. 2.00); thorax width: 1.10–1.35 (avg. 1.25); rostrum length: up to 0.40 ♂, ♀.</p><fig id="F29" position="float" orientation="portrait"><object-id xmlns:xlink="http://www.w3.org/1999/xlink" content-type="doi" xlink:type="simple">10.3897/zookeys.1195.112328.figure29</object-id><object-id xmlns:xlink="http://www.w3.org/1999/xlink" content-type="arpha" xlink:type="simple">9345D8E8-F228-5823-98D8-4F61F6869516</object-id><label>Figure 29.</label><caption><p><italic><tp:taxon-name><tp:taxon-name-part taxon-name-part-type="genus" reg="Rhinusa">Rhinusa</tp:taxon-name-part><tp:taxon-name-part taxon-name-part-type="species" reg="pilosa">pilosa</tp:taxon-name-part></tp:taxon-name></italic> (Gyllenhal, 1838) pupa habitus <bold>A</bold> ventral view <bold>B</bold> lateral view <bold>C</bold> dorsal view.</p></caption><graphic xmlns:xlink="http://www.w3.org/1999/xlink" xlink:href="zookeys-1195-001_article-112328__-g029.jpg" position="float" orientation="portrait" xlink:type="simple" id="oo_1001257.jpg"><uri content-type="original_file" xlink:type="simple">https://binary.pensoft.net/fig/1001257</uri></graphic></fig><fig id="F30" position="float" orientation="portrait"><object-id xmlns:xlink="http://www.w3.org/1999/xlink" content-type="doi" xlink:type="simple">10.3897/zookeys.1195.112328.figure30</object-id><object-id xmlns:xlink="http://www.w3.org/1999/xlink" content-type="arpha" xlink:type="simple">B07A419E-3D02-5248-99DE-ACE6A7126B2F</object-id><label>Figure 30.</label><caption><p><italic><tp:taxon-name><tp:taxon-name-part taxon-name-part-type="genus" reg="Rhinusa">Rhinusa</tp:taxon-name-part><tp:taxon-name-part taxon-name-part-type="species" reg="pilosa">pilosa</tp:taxon-name-part></tp:taxon-name></italic> (Gyllenhal, 1838) pupa habitus <bold>A</bold> ventral view <bold>B</bold> dorsal view <bold>C</bold> lateral view (schemes). Abbreviations: h–pr–head protuberances, ur–urogomphi, setae: <italic>as</italic>–apical, <italic>d</italic>–dorsal, <italic>fes</italic>–femoral, <italic>l</italic>, <italic>ls</italic>–lateral, <italic>os</italic>–orbital, <italic>pas</italic>–postantennal, <italic>pls</italic>–posterolateral, <italic>v</italic>–ventral.</p></caption><graphic xmlns:xlink="http://www.w3.org/1999/xlink" xlink:href="zookeys-1195-001_article-112328__-g030.jpg" position="float" orientation="portrait" xlink:type="simple" id="oo_1001258.jpg"><uri content-type="original_file" xlink:type="simple">https://binary.pensoft.net/fig/1001258</uri></graphic></fig><p><bold><italic>Body</italic>.</bold> Integument white, with some parts dark sclerotised; moderately elongated, curved. Head protuberances (h–pr) elongated. Rostrum rather stout, on both sexes almost 2.3 × as long as wide, extended only to procoxae. Pronotum trapezoidal 3 × as wide as long. Pronotal protuberances (p–pr) absent. Meso- and metanotum similar in size. Abdominal segments I–VI almost identical in size; segment VII semicircular; segment VIII narrow; segment IX reduced. Abdominal protuberances (a–pr) absent. Urogomphi (ur) medium-sized, ending with sclerotised, sharp apexes (Fig. <xref ref-type="fig" rid="F29">29A–C</xref>).</p><p><bold><italic>Chaetotaxy</italic>.</bold> Well developed, setae minute to elongated. Minute and medium setae transparent, elongated setae basally brown, apically transparent. Head with one minute <italic>os</italic> (Fig. <xref ref-type="fig" rid="F30">30A</xref>). Rostrum with a single minute <italic>pas</italic>. Pronotum with three <italic>as</italic>, single <italic>ls</italic>, and two <italic>pls</italic>; all pronotal setae almost equally in length, prominent, basally brownish, apically transparent. Dorsal parts of meso- and metathorax with two identical in length setae, placed medially. Setae of mesothorax as long as those on pronotum. Apex of femora with a single long <italic>fes</italic> (Fig. <xref ref-type="fig" rid="F30">30A–C</xref>). Abdominal segments I–VI with three setae: first and second minute placed anteromedially, third medium placed below stigma. Abdominal segments VII with three elongated setae dorsally and segment VIII with two elongated setae dorsally. Each lateral part of abdominal segments I–VII with a single medium seta. Ventral parts of abdominal segments I–VIII with two minute setae. Abdominal segment IX with two minute setae ventrally (Fig. <xref ref-type="fig" rid="F30">30A–C</xref>).</p></tp:treatment-sec><tp:treatment-sec sec-type="remarks" id="SECID0EZZCI"><title>Remarks and comparative notes.</title><p>This species is distributed in northern and central Europe and in the Balkans (<xref ref-type="bibr" rid="B1">Alonso-Zarazaga et al. 2023</xref>). It is distinguishable from other species of the <italic><tp:taxon-name><tp:taxon-name-part taxon-name-part-type="genus" reg="Rhinusa">R.</tp:taxon-name-part><tp:taxon-name-part taxon-name-part-type="species" reg="pilosa">pilosa</tp:taxon-name-part></tp:taxon-name></italic> group by the rostrum being markedly bent at the level of antennal insertion in both sexes. It is a unique species in the group in being distributed northwards in the western Palaearctic, associated only with <italic><tp:taxon-name><tp:taxon-name-part taxon-name-part-type="genus" reg="Linaria">L.</tp:taxon-name-part><tp:taxon-name-part taxon-name-part-type="species" reg="vulgaris">vulgaris</tp:taxon-name-part></tp:taxon-name></italic> as a host plant. All three species of this group differ from the other species of <italic><tp:taxon-name><tp:taxon-name-part taxon-name-part-type="genus" reg="Rhinusa">Rhinusa</tp:taxon-name-part></tp:taxon-name></italic> by the very long, hair-like scales of the dorsal vestiture.</p></tp:treatment-sec><tp:treatment-sec sec-type="notes" id="SECID0EA2CI"><title>Biological notes.</title><p><italic><tp:taxon-name><tp:taxon-name-part taxon-name-part-type="genus" reg="Rhinusa">Rhinusa</tp:taxon-name-part><tp:taxon-name-part taxon-name-part-type="species" reg="pilosa">pilosa</tp:taxon-name-part></tp:taxon-name></italic> is a shoot-galling weevil associated with <italic><tp:taxon-name><tp:taxon-name-part taxon-name-part-type="genus" reg="Linaria">L.</tp:taxon-name-part><tp:taxon-name-part taxon-name-part-type="species" reg="vulgaris">vulgaris</tp:taxon-name-part></tp:taxon-name></italic> for larval development. Adults become active in early spring, and their appearance after winter hibernation coincides with the intensive shoot growth of their host plant. Females oviposit in the upper part of the young, growing shoots of <italic><tp:taxon-name><tp:taxon-name-part taxon-name-part-type="genus" reg="Linaria">L.</tp:taxon-name-part><tp:taxon-name-part taxon-name-part-type="species" reg="vulgaris">vulgaris</tp:taxon-name-part></tp:taxon-name></italic>. Females oviposit three to six eggs, but the number of ovipositions has been observed to exceed 17 per shoot. Oviposition provokes the induction of a globose or elyptical gall on the apical part of the stem. Larvae feed and complete development within the induced galls. Pupation is also completed within the gall. Eclosed adults intensively feed on gall tissue, after which they leave the gall and enter into summer aestivation within the soil litter or soil cracks. In late autumn, adults are briefly active, feeding on young <italic><tp:taxon-name><tp:taxon-name-part taxon-name-part-type="genus" reg="Linaria">L.</tp:taxon-name-part><tp:taxon-name-part taxon-name-part-type="species" reg="vulgaris">vulgaris</tp:taxon-name-part></tp:taxon-name></italic> shoots before entering diapause, sheltering close to the host plant. The biology of <italic><tp:taxon-name><tp:taxon-name-part taxon-name-part-type="genus" reg="Rhinusa">R.</tp:taxon-name-part><tp:taxon-name-part taxon-name-part-type="species" reg="pilosa">pilosa</tp:taxon-name-part></tp:taxon-name></italic> is described in detail by <xref ref-type="bibr" rid="B22">Gassmann et al. (2014)</xref>.</p></tp:treatment-sec><ref-list><ref id="B1"><mixed-citation xmlns:xlink="http://www.w3.org/1999/xlink" xlink:type="simple"><person-group><name name-style="western"><surname>Alonso-Zarazaga</surname><given-names>MA</given-names></name><name name-style="western"><surname>Barrios</surname><given-names>H</given-names></name><name name-style="western"><surname>Borovec</surname><given-names>R</given-names></name><name name-style="western"><surname>Bouchard</surname><given-names>P</given-names></name><name name-style="western"><surname>Caldara</surname><given-names>R</given-names></name><name name-style="western"><surname>Colonnelli</surname><given-names>E</given-names></name><name name-style="western"><surname>Gültekin</surname><given-names>L</given-names></name><name name-style="western"><surname>Hlaváč</surname><given-names>P</given-names></name><name name-style="western"><surname>Korotyaev</surname><given-names>B</given-names></name><name name-style="western"><surname>Lyal</surname><given-names>CHC</given-names></name><name name-style="western"><surname>Machado</surname><given-names>A</given-names></name><name name-style="western"><surname>Meregalli</surname><given-names>M</given-names></name><name name-style="western"><surname>Pierotti</surname><given-names>H</given-names></name><name name-style="western"><surname>Ren</surname><given-names>L</given-names></name><name name-style="western"><surname>Sánchez-Ruiz</surname><given-names>M</given-names></name><name name-style="western"><surname>Sforzi</surname><given-names>A</given-names></name><name name-style="western"><surname>Silfverberg</surname><given-names>H</given-names></name><name name-style="western"><surname>Skuhrovec</surname><given-names>J</given-names></name><name name-style="western"><surname>Trýzna</surname><given-names>M</given-names></name><name name-style="western"><surname>Velázquez de Castro</surname><given-names>AJ</given-names></name><name name-style="western"><surname>Yunakov</surname><given-names>NN</given-names></name></person-group> (<year>2023</year>) <article-title>Cooperative Catalogue of Palaearctic <tp:taxon-name><tp:taxon-name-part taxon-name-part-type="order">Coleoptera</tp:taxon-name-part></tp:taxon-name><tp:taxon-name><tp:taxon-name-part taxon-name-part-type="superfamily">Curculionoidea</tp:taxon-name-part></tp:taxon-name>. 2<sup>nd</sup> Edn.</article-title><source>Monografías electrónicas de la Sociedad Entomológica Aragonesa</source><volume>14</volume>: <fpage>1</fpage>–<lpage>780</lpage>.</mixed-citation></ref><ref id="B22"><mixed-citation xmlns:xlink="http://www.w3.org/1999/xlink" xlink:type="simple"><person-group><name name-style="western"><surname>Gassmann</surname><given-names>A</given-names></name><name name-style="western"><surname>De Clerck-Floate</surname><given-names>R</given-names></name><name name-style="western"><surname>Sing</surname><given-names>S</given-names></name><name name-style="western"><surname>Toševski</surname><given-names>I</given-names></name><name name-style="western"><surname>Mitrović</surname><given-names>M</given-names></name><name name-style="western"><surname>Krstić</surname><given-names>O</given-names></name></person-group> (<year>2014</year>) <article-title>Biology and host specificity of <italic><tp:taxon-name><tp:taxon-name-part taxon-name-part-type="genus">Rhinusa</tp:taxon-name-part><tp:taxon-name-part taxon-name-part-type="species">pilosa</tp:taxon-name-part></tp:taxon-name></italic>, a recommended biological control agent of <italic><tp:taxon-name><tp:taxon-name-part taxon-name-part-type="genus">Linaria</tp:taxon-name-part><tp:taxon-name-part taxon-name-part-type="species">vulgaris</tp:taxon-name-part></tp:taxon-name></italic>.</article-title><source>BioControl</source><volume>59</volume>(<issue>4</issue>): <fpage>473</fpage>–<lpage>483</lpage>. <ext-link xlink:href="10.1007/s10526-014-9578-7" ext-link-type="doi" xlink:type="simple">https://doi.org/10.1007/s10526-014-9578-7</ext-link></mixed-citation></ref></ref-list></tp:taxon-treatment>
