# Supplementary material for: ﻿Description of immature stages of Rhinusa species (Coleoptera, Curculionidae, Mecinini) with a focus on diagnostic morphological characters at the species and genus levels
Source: Zookeys. 2024 Mar 14;1195:1–94. doi: 10.3897/zookeys.1195.112328 (PMC10958164; doi:10.3897/zookeys.1195.112328)
Supplement: XML Treatment for Rhinusa rara [file zookeys.1195.112328-treatment8.xml]

<!DOCTYPE tp:taxon-treatment
  PUBLIC "-//TaxonX//DTD Taxonomic Treatment Publishing DTD v0 20100105//EN" "tax-treatment-NSO.dtd">
<tp:taxon-treatment xmlns:tp="http://www.plazi.org/taxpub"><tp:treatment-meta><kwd-group><label>Taxon classification</label><kwd>
              <named-content content-type="kingdom">Animalia</named-content>
            </kwd><kwd>
              <named-content content-type="order">Coleoptera</named-content>
            </kwd><kwd>
              <named-content content-type="family">Curculionidae</named-content>
            </kwd></kwd-group><mixed-citation publication-type="journal"><person-group><name><surname>Gosik</surname><given-names>Rafał</given-names></name><name><surname>Caldara</surname><given-names>Roberto</given-names></name><name><surname>Toševski</surname><given-names>Ivo</given-names></name><name><surname>Skuhrovec</surname><given-names>Jiří</given-names></name></person-group><article-title>﻿Description of immature stages of <italic><tp:taxon-name><tp:taxon-name-part taxon-name-part-type="genus" reg="Rhinusa">Rhinusa</tp:taxon-name-part></tp:taxon-name></italic> species (<tp:taxon-name><tp:taxon-name-part taxon-name-part-type="order">Coleoptera</tp:taxon-name-part></tp:taxon-name>, <tp:taxon-name><tp:taxon-name-part taxon-name-part-type="family">Curculionidae</tp:taxon-name-part></tp:taxon-name>, <tp:taxon-name><tp:taxon-name-part taxon-name-part-type="tribe">Mecinini</tp:taxon-name-part></tp:taxon-name>) with a focus on diagnostic morphological characters at the species and genus levels</article-title><source>Zookeys</source><day>14</day><month>03</month><year>2024</year><volume>1195</volume><fpage>1</fpage><lpage>94</lpage><pub-id pub-id-type="doi">10.3897/zookeys.1195.112328</pub-id></mixed-citation></tp:treatment-meta><tp:nomenclature><label>﻿7)</label><tp:taxon-name>
            <object-id xmlns:xlink="http://www.w3.org/1999/xlink" content-type="arpha" xlink:type="simple">F6C554CB-5005-52FC-86C7-F2889C7D0749</object-id>
            <tp:taxon-name-part taxon-name-part-type="genus" reg="Rhinusa">Rhinusa</tp:taxon-name-part>
            <tp:taxon-name-part taxon-name-part-type="species" reg="rara">rara</tp:taxon-name-part>
          </tp:taxon-name><tp:taxon-authority>Toševski &amp; Caldara, 2015</tp:taxon-authority></tp:nomenclature><tp:treatment-sec sec-type="material" id="SECID0EF5CI"><title>Material examined.</title><p>2 mature larvae, 26.04.2014; 1♂ and 3♀ pupae, 10.05.2014; 8 mature larvae; 2♂ and 2♀ pupae, 12.05.2014, ex <italic><tp:taxon-name><tp:taxon-name-part taxon-name-part-type="genus" reg="Linaria">Linaria</tp:taxon-name-part><tp:taxon-name-part taxon-name-part-type="species" reg="dalmatica">dalmatica</tp:taxon-name-part></tp:taxon-name></italic>, Serbia, Staničenje, Pirot, leg., det. I. Toševski.</p></tp:treatment-sec><tp:treatment-sec sec-type="description" id="SECID0EW5CI"><title>Description of mature larva</title><p><bold>(Figs <xref ref-type="fig" rid="F31">31A, B</xref>, <xref ref-type="fig" rid="F32">32A–E</xref>, <xref ref-type="fig" rid="F33">33A–C</xref>). <italic>Measurements</italic></bold> (in mm). Body length: 3.00–4.25 (avg. 3.60). The widest place in the body (meso- and metathorax) measures up to 1.25. Head width: 0.55–0.60 (avg. 0.56).</p><fig id="F31" position="float" orientation="portrait"><object-id xmlns:xlink="http://www.w3.org/1999/xlink" content-type="doi" xlink:type="simple">10.3897/zookeys.1195.112328.figure31</object-id><object-id xmlns:xlink="http://www.w3.org/1999/xlink" content-type="arpha" xlink:type="simple">DB2082E4-DE05-53ED-9F65-2C78E5BAF936</object-id><label>Figure 31.</label><caption><p><italic><tp:taxon-name><tp:taxon-name-part taxon-name-part-type="genus" reg="Rhinusa">Rhinusa</tp:taxon-name-part><tp:taxon-name-part taxon-name-part-type="species" reg="rara">rara</tp:taxon-name-part></tp:taxon-name></italic> Toševski &amp; Caldara, 2015 mature larva <bold>A</bold> habitus <bold>B</bold> head, frontal view.</p></caption><graphic xmlns:xlink="http://www.w3.org/1999/xlink" xlink:href="zookeys-1195-001_article-112328__-g031.jpg" position="float" orientation="portrait" xlink:type="simple" id="oo_1001259.jpg"><uri content-type="original_file" xlink:type="simple">https://binary.pensoft.net/fig/1001259</uri></graphic></fig><fig id="F32" position="float" orientation="portrait"><object-id xmlns:xlink="http://www.w3.org/1999/xlink" content-type="doi" xlink:type="simple">10.3897/zookeys.1195.112328.figure32</object-id><object-id xmlns:xlink="http://www.w3.org/1999/xlink" content-type="arpha" xlink:type="simple">5B470413-6686-52E0-A3D9-919D9EC62180</object-id><label>Figure 32.</label><caption><p><italic><tp:taxon-name><tp:taxon-name-part taxon-name-part-type="genus" reg="Rhinusa">Rhinusa</tp:taxon-name-part><tp:taxon-name-part taxon-name-part-type="species" reg="rara">rara</tp:taxon-name-part></tp:taxon-name></italic> Toševski &amp; Caldara, 2015 mature larva, head and mouth parts <bold>A</bold> head <bold>B</bold> antenna <bold>C</bold> clypeus and labrum (left side), epipharynx (right side) <bold>D</bold> left mandible <bold>E</bold> maxillolabial complex (schemes). Abbreviations: at–antenna, lr–labral rods, st–sensillum styloconicum, Se–sensorium, st–stemmata, setae: <italic>als</italic>–anterolateral, <italic>ams</italic>–anteromedial, <italic>cls</italic>–clypeal, <italic>des</italic>–dorsal epicranial, <italic>dms</italic>–dorsal malar, <italic>fs</italic>–frontal epicranial, <italic>les</italic>–lateral epicranial, <italic>ligs</italic>–ligular, <italic>lrs</italic>–labral, <italic>mbs</italic>–malar basiventral, <italic>mds</italic>–mandibular dorsal, <italic>mpxs</italic>–maxillary palp, <italic>pes</italic>–postepicranial, <italic>pfs</italic>–palpiferal, <italic>pms</italic>–postmental, <italic>prms</italic>–premental, <italic>stps</italic>–stipital, <italic>vms</italic>–ventral malar.</p></caption><graphic xmlns:xlink="http://www.w3.org/1999/xlink" xlink:href="zookeys-1195-001_article-112328__-g032.jpg" position="float" orientation="portrait" xlink:type="simple" id="oo_1001260.jpg"><uri content-type="original_file" xlink:type="simple">https://binary.pensoft.net/fig/1001260</uri></graphic></fig><fig id="F33" position="float" orientation="portrait"><object-id xmlns:xlink="http://www.w3.org/1999/xlink" content-type="doi" xlink:type="simple">10.3897/zookeys.1195.112328.figure33</object-id><object-id xmlns:xlink="http://www.w3.org/1999/xlink" content-type="arpha" xlink:type="simple">FC05E8E1-0FDE-5C9E-A450-DFF3B8A8569F</object-id><label>Figure 33.</label><caption><p><italic><tp:taxon-name><tp:taxon-name-part taxon-name-part-type="genus" reg="Rhinusa">Rhinusa</tp:taxon-name-part><tp:taxon-name-part taxon-name-part-type="species" reg="rara">rara</tp:taxon-name-part></tp:taxon-name></italic> Toševski, Caldara, 2015 mature larva, habitus <bold>A</bold> lateral view of thoracic segments <bold>B</bold> lateral view of abdominal segment I <bold>C</bold> lateral view of abdominal segments VII–X (schemes). Abbreviations: Th. 1–3–number of thoracic segments, Abd. 1–10–number of abdominal seg, setae: <italic>ds</italic>–dorsal, <italic>eps</italic>–epipleural, <italic>pda</italic>–pedal, <italic>pds</italic>–postdorsal, <italic>prns</italic>–pronotal, <italic>prs</italic>–prodorsal, <italic>ss</italic>–spiracular, <italic>ps</italic>–pleural, <italic>sts</italic>–sternal.</p></caption><graphic xmlns:xlink="http://www.w3.org/1999/xlink" xlink:href="zookeys-1195-001_article-112328__-g033.jpg" position="float" orientation="portrait" xlink:type="simple" id="oo_1001261.jpg"><uri content-type="original_file" xlink:type="simple">https://binary.pensoft.net/fig/1001261</uri></graphic></fig><p><bold><italic>General</italic>.</bold> Body elongate, slender, distinctly curved, rounded in cross section (Fig. <xref ref-type="fig" rid="F31">31A</xref>). All thoracic segments almost equal in size. Meso- and metathorax each divided dorsally into two folds (prodorsal fold distinctly smaller than postdorsal fold). Pedal folds of thoracic segments isolated, conical, prominent. Abdominal segments I–VI of similar size, next segments tapering towards posterior body end. Abdominal segments I–VII each divided dorsally into two folds: prodorsal fold slightly smaller than postdorsal, which form conical, prominent protuberances apically. Segments VIII and IX dorsally undivided. Epipleural folds of segments I–VIII conical. Laterosternal and eusternal folds of segments I–VIII conical, weakly isolated. Abdominal segment X (almost completely hidden in previous segment) divided into four folds of equal size. Anus situated ventrally.</p><p>All spiracles unicameral; thoracic spiracles (Fig. <xref ref-type="fig" rid="F31">31A</xref>) placed laterally close to mesothorax; abdominal spiracles (Fig. <xref ref-type="fig" rid="F31">31A</xref>) placed medio-laterally on segments I–VIII.</p><p><bold><italic>Colouration</italic>.</bold> Light yellow to yellow head, medial parts of epicranium less sclerotised (Fig. <xref ref-type="fig" rid="F31">31B</xref>). All thoracic and abdominal segments white (Fig. <xref ref-type="fig" rid="F31">31A</xref>). Cuticle covered with asperities.</p><p><bold><italic>Vestiture</italic>.</bold> Setae on body thin, yellowish, different in length (very short or medium).</p><p><bold><italic>Head capsule</italic></bold> (Figs <xref ref-type="fig" rid="F31">31B</xref>, <xref ref-type="fig" rid="F32">32A</xref>). Head wide, endocarinal line present, reaching to 2/3 length of frons. Frontal sutures on head very wide, indistinct. Single pair of stemmata in the form of small black spots (st) laterally to the end of the frontal suture. <italic>Des<sub>1</sub></italic> short; <italic>des<sub>2</sub></italic> short, located in lateral part of epicranium; long <italic>des<sub>3</sub></italic> located anteriorly on epicranium on border of the frontal suture; <italic>des<sub>4</sub></italic> absent; and <italic>des<sub>5</sub></italic> long, located anterolaterally above stemma (Fig. <xref ref-type="fig" rid="F32">32A</xref>). <italic>Fs<sub>1</sub></italic> and <italic>fs<sub>2</sub></italic> absent; <italic>fs<sub>3</sub></italic> minute, located medially; <italic>fs<sub>4</sub></italic> long, located anteriorly; and long <italic>fs<sub>5</sub></italic> located anterolaterally, close to antenna (Fig. <xref ref-type="fig" rid="F32">32A</xref>). <italic>Les<sub>1</sub></italic> and <italic>les<sub>2</sub></italic> medium. Epicranial area with a single <italic>pes</italic>.</p><p><bold><italic>Antennae</italic></bold> placed distally of the frontal suture, on the inside; membranous and distinctly convex basal article bearing one conical elongate sensorium, plus five sensilla styloconica (Fig. <xref ref-type="fig" rid="F32">32B</xref>).</p><p><bold><italic>Clypeus and labrum</italic></bold> (Fig. <xref ref-type="fig" rid="F32">32C</xref>) completely fused, trapezoidal, 2.7 × as wide as long, with two minute <italic>cls</italic>, localised posterolaterally; three piliform <italic>lrs</italic>, various long; <italic>lrs<sub>1</sub></italic> and <italic>lrs<sub>2</sub></italic> medium, located anteromedially, and <italic>lrs<sub>3</sub></italic> short, located laterally; anterior border almost straight. Epipharynx (Fig. <xref ref-type="fig" rid="F32">32C</xref>) with two finger-like <italic>als</italic>, variable in length and two <italic>ams</italic> variable in length; labral rods (lr) indistinct, rounded; anterior border sinuate.</p><p><bold><italic>Mouth parts</italic>.</bold> Mandibles (Fig. <xref ref-type="fig" rid="F32">32D</xref>) bifid, cutting edge with additional protuberance; two medium piliform <italic>mds</italic>, both located close to lateral border. Maxillolabial complex: maxilla more sclerotised than labium (Fig. <xref ref-type="fig" rid="F32">32E</xref>) stipes with one <italic>stps</italic>, two <italic>pfs</italic> and one very short <italic>mbs</italic>, <italic>stps</italic> and both <italic>pfs<sub>1–2</sub></italic> relatively short; mala with four piliform <italic>dms</italic> variable in length; two short piliform <italic>vms</italic>. Maxillary palpi two-segmented; basal palpomere distinctly wider and slightly longer than distal one; basal palpomere with short <italic>mpxs</italic> and single sensillum, distal palpomere with a group of four or five apical sensilla in terminal receptive area. Prementum (Fig. <xref ref-type="fig" rid="F32">32E</xref>) close to oval-shaped, with one short <italic>prms</italic>; ligula with slightly sinuate margin and three minute <italic>ligs</italic>; premental sclerite sclerotised U-shaped. Labial palpi one-segmented; each palp with a single pore, and a group of three or four apical sensilla (ampullacea) on terminal receptive area; surface of labium smooth. Postmentum (Fig. <xref ref-type="fig" rid="F32">32E</xref>) with only two <italic>pms</italic>, medium <italic>pms<sub>1</sub></italic> located medially and short <italic>pms<sub>2</sub></italic> located laterally, <italic>pms<sub>3</sub></italic> absent; membranous area smooth.</p><p><bold><italic>Thorax</italic>.</bold> Only pronotal and single pedal setae elongated, rest of thoracic minute, feebly visible. Prothorax (Fig. <xref ref-type="fig" rid="F33">33A</xref>) with four <italic>prns</italic> and two <italic>ps</italic>. Mesothorax (Fig. <xref ref-type="fig" rid="F33">33A</xref>) with one <italic>prs</italic>, three <italic>pds</italic>; three <italic>ss</italic>; one <italic>eps</italic> and one <italic>ps</italic>. Chaetotaxy of metathorax (Fig. <xref ref-type="fig" rid="F33">33A</xref>) almost identical to that of mesothorax. Each pedal area of thoracic segments with three minute and one elongated <italic>pda</italic>.</p><p><bold><italic>Abdomen</italic>.</bold> All abdominal setae minute, feebly visible. Segments I–VIII (Fig. <xref ref-type="fig" rid="F33">33B, C</xref>) with one <italic>prs</italic>; three <italic>pds</italic>; one <italic>ss</italic>; one <italic>eps</italic>; one <italic>ps</italic> and one <italic>lsts</italic>. Abdominal segment IX (Fig. <xref ref-type="fig" rid="F33">33C</xref>) with a single <italic>ds</italic>, single <italic>ps</italic>, and single <italic>sts</italic>.</p></tp:treatment-sec><tp:treatment-sec sec-type="description" id="SECID0EBNDI"><title>Description of pupa</title><p><bold>(Figs <xref ref-type="fig" rid="F34">34A–C</xref>, <xref ref-type="fig" rid="F35">35A–C</xref>). <italic>Measurements</italic></bold> (in mm). Body length: 3.35–3.85 (avg. 3.75); body width: 1.60–2.10 (avg. 1.75); thorax width: 1.05–1.30 (avg. 1.20); rostrum length: up to 1.50 for both sexes.</p><fig id="F34" position="float" orientation="portrait"><object-id xmlns:xlink="http://www.w3.org/1999/xlink" content-type="doi" xlink:type="simple">10.3897/zookeys.1195.112328.figure34</object-id><object-id xmlns:xlink="http://www.w3.org/1999/xlink" content-type="arpha" xlink:type="simple">FD7961D5-58F5-5601-AF73-68E520A316B4</object-id><label>Figure 34.</label><caption><p><italic><tp:taxon-name><tp:taxon-name-part taxon-name-part-type="genus" reg="Rhinusa">Rhinusa</tp:taxon-name-part><tp:taxon-name-part taxon-name-part-type="species" reg="rara">rara</tp:taxon-name-part></tp:taxon-name></italic> Toševski &amp; Caldara, 2015 pupa habitus <bold>A</bold> ventral view <bold>B</bold> lateral view <bold>C</bold> dorsal view.</p></caption><graphic xmlns:xlink="http://www.w3.org/1999/xlink" xlink:href="zookeys-1195-001_article-112328__-g034.jpg" position="float" orientation="portrait" xlink:type="simple" id="oo_1001262.jpg"><uri content-type="original_file" xlink:type="simple">https://binary.pensoft.net/fig/1001262</uri></graphic></fig><fig id="F35" position="float" orientation="portrait"><object-id xmlns:xlink="http://www.w3.org/1999/xlink" content-type="doi" xlink:type="simple">10.3897/zookeys.1195.112328.figure35</object-id><object-id xmlns:xlink="http://www.w3.org/1999/xlink" content-type="arpha" xlink:type="simple">164647C8-6F8C-5A1B-A658-D3817905A0DC</object-id><label>Figure 35.</label><caption><p><italic><tp:taxon-name><tp:taxon-name-part taxon-name-part-type="genus" reg="Rhinusa">Rhinusa</tp:taxon-name-part><tp:taxon-name-part taxon-name-part-type="species" reg="rara">rara</tp:taxon-name-part></tp:taxon-name></italic> Toševski &amp; Caldara, 2015 pupa habitus <bold>A</bold> ventral view <bold>B</bold> dorsal view <bold>C</bold> lateral view (schemes). Abbreviations: h–pr–head protuberances, ur–urogomphi, setae: <italic>as</italic>–apical, <italic>d</italic>–dorsal, <italic>fes</italic>–femoral, <italic>l</italic>–lateral, <italic>pls</italic>–posterolateral, <italic>v</italic>–ventral.</p></caption><graphic xmlns:xlink="http://www.w3.org/1999/xlink" xlink:href="zookeys-1195-001_article-112328__-g035.jpg" position="float" orientation="portrait" xlink:type="simple" id="oo_1001263.jpg"><uri content-type="original_file" xlink:type="simple">https://binary.pensoft.net/fig/1001263</uri></graphic></fig><p><bold><italic>Body</italic>.</bold> Integument white, moderately elongated, curved. Head protuberances (h–pr) above eyes present. Rostrum rather short, in male usually only slightly shorter than in female almost 2.5 × as long as wide, reaching mesocoxae. Pronotum trapezoidal 2 × as wide as long. Pronotal protuberances (p–pr) absent. Meso- and metanotum similar in size. Abdominal segments I–VI almost identical in size; segment VII semicircular; segment VIII narrow; segment IX reduced. Urogomphi (ur) short, ending with sclerotised, sharp apexes (Fig. <xref ref-type="fig" rid="F34">34A–C</xref>).</p><p><bold><italic>Chaetotaxy</italic>.</bold> Well developed, setae short to elongated, short setae transparent, elongated brown. Head and rostrum without seta (Fig. <xref ref-type="fig" rid="F35">35A</xref>). Pronotum with three <italic>as</italic>, and three <italic>pls</italic> almost equally in length. Dorsal parts of meso- and metathorax with two setae of similar length, placed medially. Apex of femora with a single long <italic>fes</italic> (Fig. <xref ref-type="fig" rid="F35">35A–C</xref>). Abdominal segments I–VI with four short setae dorsally, all placed close to posterior margin. Abdominal segment VII with three elongated setae dorsally. Abdominal segment VIII with two elongated setae dorsally. Each lateral part of abdominal segments I–VII with a single short seta. Ventral parts of abdominal segments I–VIII with two short setae. Abdominal segment IX with two short setae ventrally (Fig. <xref ref-type="fig" rid="F35">35A–C</xref>).</p></tp:treatment-sec><tp:treatment-sec sec-type="remarks" id="SECID0E6QDI"><title>Remarks and comparative notes.</title><p>This species is very restricted in its distribution and scarce. It is known only from calcareous regions in Serbia (Sićevo Gorge between the towns of Niš and Pirot), Hungary (Balaton), southern Slovakia (Šturovo), southern Czechia (Znojmo), Austria (Wien) and southern Russia (<xref ref-type="bibr" rid="B57">Toševski et al. 2015</xref>). It differs from the other European species of the <italic><tp:taxon-name><tp:taxon-name-part taxon-name-part-type="genus" reg="Rhinusa">R.</tp:taxon-name-part><tp:taxon-name-part taxon-name-part-type="species" reg="pilosa">pilosa</tp:taxon-name-part></tp:taxon-name></italic> group in its evenly curved rostrum in lateral view in both sexes (vs. abruptly narrowed and bent along the dorsal margin), almost flat pronotum and elytra (vs. moderately convex), and integument of adults covered with recumbent hair-like scales (vs. suberect hair-like scales).</p></tp:treatment-sec><tp:treatment-sec sec-type="notes" id="SECID0EURDI"><title>Biological notes.</title><p>The biology of <italic><tp:taxon-name><tp:taxon-name-part taxon-name-part-type="genus" reg="Rhinusa">R.</tp:taxon-name-part><tp:taxon-name-part taxon-name-part-type="species" reg="rara">rara</tp:taxon-name-part></tp:taxon-name></italic> is similar to that of <italic><tp:taxon-name><tp:taxon-name-part taxon-name-part-type="genus" reg="Rhinusa">R.</tp:taxon-name-part><tp:taxon-name-part taxon-name-part-type="species" reg="pilosa">pilosa</tp:taxon-name-part></tp:taxon-name></italic>. The adults become active in the field very early, often in mid-February. The adults are hidden inside the rosette of the host plant, <italic><tp:taxon-name><tp:taxon-name-part taxon-name-part-type="genus" reg="Linaria">L.</tp:taxon-name-part><tp:taxon-name-part taxon-name-part-type="species" reg="genistifolia">genistifolia</tp:taxon-name-part></tp:taxon-name></italic> or <italic><tp:taxon-name><tp:taxon-name-part taxon-name-part-type="genus" reg="Linaria">L.</tp:taxon-name-part><tp:taxon-name-part taxon-name-part-type="species" reg="dalmatica">dalmatica</tp:taxon-name-part></tp:taxon-name></italic>. The females oviposit at the base of young, growing shoots. Induced galls are usually large, partly hidden below the soil surface. Usually, ~ 10 eggs are laid per shoot, but some shoots can be used for 20 or more ovipositions. The biology of <italic><tp:taxon-name><tp:taxon-name-part taxon-name-part-type="genus" reg="Rhinusa">R.</tp:taxon-name-part><tp:taxon-name-part taxon-name-part-type="species" reg="rara">rara</tp:taxon-name-part></tp:taxon-name></italic> is described in detail by <xref ref-type="bibr" rid="B57">Toševski et al. (2015)</xref>.</p><sec sec-type="﻿Rhinusa herbarum group" id="SECID0EVTDI"><title>﻿<italic><tp:taxon-name><tp:taxon-name-part taxon-name-part-type="genus" reg="Rhinusa">Rhinusa</tp:taxon-name-part><tp:taxon-name-part taxon-name-part-type="species" reg="herbarum">herbarum</tp:taxon-name-part></tp:taxon-name></italic> group</title><p><bold>Adult diagnosis.</bold> Rostrum in lateral view straight; elytra rectangular and only slightly wider than pronotum; third tarsomere weakly bilobed and slightly wider than second tarsomere; femora unarmed; body of penis short and in lateral view with sides distinctly widening in apical part.</p></sec></tp:treatment-sec><ref-list><ref id="B57"><mixed-citation xmlns:xlink="http://www.w3.org/1999/xlink" xlink:type="simple"><person-group><name name-style="western"><surname>Toševski</surname><given-names>I</given-names></name><name name-style="western"><surname>Caldara</surname><given-names>R</given-names></name><name name-style="western"><surname>Jović</surname><given-names>J</given-names></name><name name-style="western"><surname>Hernández-Vera</surname><given-names>G</given-names></name><name name-style="western"><surname>Baviera</surname><given-names>C</given-names></name><name name-style="western"><surname>Gassmann</surname><given-names>A</given-names></name><name name-style="western"><surname>Emerson</surname><given-names>BC</given-names></name></person-group> (<year>2015</year>) <article-title>Hostassociated genetic divergence and taxonomy in the <italic><tp:taxon-name><tp:taxon-name-part taxon-name-part-type="genus">Rhinusa</tp:taxon-name-part><tp:taxon-name-part taxon-name-part-type="species">pilosa</tp:taxon-name-part></tp:taxon-name></italic> Gyllenhal species complex: An integrative approach.</article-title><source>Systematic Entomology</source><volume>40</volume>(<issue>1</issue>): <fpage>268</fpage>–<lpage>287</lpage>. <ext-link xlink:href="10.1111/syen.12109" ext-link-type="doi" xlink:type="simple">https://doi.org/10.1111/syen.12109</ext-link></mixed-citation></ref></ref-list></tp:taxon-treatment>
