# Supplementary material for: ﻿Description of immature stages of Rhinusa species (Coleoptera, Curculionidae, Mecinini) with a focus on diagnostic morphological characters at the species and genus levels
Source: Zookeys. 2024 Mar 14;1195:1–94. doi: 10.3897/zookeys.1195.112328 (PMC10958164; doi:10.3897/zookeys.1195.112328)
Supplement: XML Treatment for Rhinusa herbarum [file zookeys.1195.112328-treatment9.xml]

<!DOCTYPE tp:taxon-treatment
  PUBLIC "-//TaxonX//DTD Taxonomic Treatment Publishing DTD v0 20100105//EN" "tax-treatment-NSO.dtd">
<tp:taxon-treatment xmlns:tp="http://www.plazi.org/taxpub"><tp:treatment-meta><kwd-group><label>Taxon classification</label><kwd>
              <named-content content-type="kingdom">Animalia</named-content>
            </kwd><kwd>
              <named-content content-type="order">Coleoptera</named-content>
            </kwd><kwd>
              <named-content content-type="family">Curculionidae</named-content>
            </kwd></kwd-group><mixed-citation publication-type="journal"><person-group><name><surname>Gosik</surname><given-names>Rafał</given-names></name><name><surname>Caldara</surname><given-names>Roberto</given-names></name><name><surname>Toševski</surname><given-names>Ivo</given-names></name><name><surname>Skuhrovec</surname><given-names>Jiří</given-names></name></person-group><article-title>﻿Description of immature stages of <italic><tp:taxon-name><tp:taxon-name-part taxon-name-part-type="genus" reg="Rhinusa">Rhinusa</tp:taxon-name-part></tp:taxon-name></italic> species (<tp:taxon-name><tp:taxon-name-part taxon-name-part-type="order">Coleoptera</tp:taxon-name-part></tp:taxon-name>, <tp:taxon-name><tp:taxon-name-part taxon-name-part-type="family">Curculionidae</tp:taxon-name-part></tp:taxon-name>, <tp:taxon-name><tp:taxon-name-part taxon-name-part-type="tribe">Mecinini</tp:taxon-name-part></tp:taxon-name>) with a focus on diagnostic morphological characters at the species and genus levels</article-title><source>Zookeys</source><day>14</day><month>03</month><year>2024</year><volume>1195</volume><fpage>1</fpage><lpage>94</lpage><pub-id pub-id-type="doi">10.3897/zookeys.1195.112328</pub-id></mixed-citation></tp:treatment-meta><tp:nomenclature><label>﻿8)</label><tp:taxon-name>
            <object-id xmlns:xlink="http://www.w3.org/1999/xlink" content-type="arpha" xlink:type="simple">569C36AF-E2B0-5F28-8B2C-EB427CA0801D</object-id>
            <tp:taxon-name-part taxon-name-part-type="genus" reg="Rhinusa">Rhinusa</tp:taxon-name-part>
            <tp:taxon-name-part taxon-name-part-type="species" reg="herbarum">herbarum</tp:taxon-name-part>
          </tp:taxon-name><tp:taxon-authority>(H. Brisout de Barneville, 1862)</tp:taxon-authority></tp:nomenclature><tp:treatment-sec sec-type="material" id="SECID0ENVDI"><title>Material examined.</title><p>20 mature larvae; 6 ♂ and 6 ♀ pupae. Serbia, Sredrievo, ex <italic><tp:taxon-name><tp:taxon-name-part taxon-name-part-type="genus" reg="Kickxia">Kickxia</tp:taxon-name-part><tp:taxon-name-part taxon-name-part-type="species" reg="elatine">elatine</tp:taxon-name-part></tp:taxon-name></italic> (L.) Dumort., 15.08.2017, leg., det. I. Toševski.</p></tp:treatment-sec><tp:treatment-sec sec-type="description" id="SECID0E5VDI"><title>Description of mature larva</title><p><bold>(Figs <xref ref-type="fig" rid="F36">36A, B</xref>, <xref ref-type="fig" rid="F37">37A–E</xref>, <xref ref-type="fig" rid="F38">38A–C</xref>). <italic>Measurements</italic></bold> (in mm). Body length: 2.50–4.00 (avg. 3.40). The widest place in the body (meso- and metathorax) measures up to 1.50. Head width: 0.50–0.55 (avg. 0.55).</p><fig id="F36" position="float" orientation="portrait"><object-id xmlns:xlink="http://www.w3.org/1999/xlink" content-type="doi" xlink:type="simple">10.3897/zookeys.1195.112328.figure36</object-id><object-id xmlns:xlink="http://www.w3.org/1999/xlink" content-type="arpha" xlink:type="simple">E74FA912-D705-574F-AB98-1F81DAC25C11</object-id><label>Figure 36.</label><caption><p><italic><tp:taxon-name><tp:taxon-name-part taxon-name-part-type="genus" reg="Rhinusa">Rhinusa</tp:taxon-name-part><tp:taxon-name-part taxon-name-part-type="species" reg="herbarum">herbarum</tp:taxon-name-part></tp:taxon-name></italic> (H. Brisout de Barneville, 1862) mature larva <bold>A</bold> habitus <bold>B</bold> head, frontal view.</p></caption><graphic xmlns:xlink="http://www.w3.org/1999/xlink" xlink:href="zookeys-1195-001_article-112328__-g036.jpg" position="float" orientation="portrait" xlink:type="simple" id="oo_1001264.jpg"><uri content-type="original_file" xlink:type="simple">https://binary.pensoft.net/fig/1001264</uri></graphic></fig><fig id="F37" position="float" orientation="portrait"><object-id xmlns:xlink="http://www.w3.org/1999/xlink" content-type="doi" xlink:type="simple">10.3897/zookeys.1195.112328.figure37</object-id><object-id xmlns:xlink="http://www.w3.org/1999/xlink" content-type="arpha" xlink:type="simple">C7A8824B-FAAE-5B3B-89E6-9A816A36B45F</object-id><label>Figure 37.</label><caption><p><italic><tp:taxon-name><tp:taxon-name-part taxon-name-part-type="genus" reg="Rhinusa">Rhinusa</tp:taxon-name-part><tp:taxon-name-part taxon-name-part-type="species" reg="herbarum">herbarum</tp:taxon-name-part></tp:taxon-name></italic> (H. Brisout de Barneville, 1862) mature larva, head and mouth parts <bold>A</bold> head <bold>B</bold> antenna <bold>C</bold> clypeus and labrum (left side), epipharynx (right side) <bold>D</bold> left mandible <bold>E</bold> maxillolabial complex (schemes). Abbreviations: at–antenna, lr–labral rods, sb–sensillum basiconicum, Se–sensorium, st–stemmata, setae: <italic>als</italic>–anterolateral, <italic>ams</italic>–anteromedial, <italic>cls</italic>–clypeal, <italic>des</italic>–dorsal epicranial, <italic>dms</italic>–dorsal malar, <italic>fs</italic>–frontal epicranial, <italic>les</italic>–lateral epicranial, <italic>ligs</italic>–ligular, <italic>lrs</italic>–labral, <italic>mbs</italic>–malar basiventral, <italic>mds</italic>–mandibular dorsal, <italic>mpxs</italic>–maxillary palp, <italic>pes</italic>–postepicranial, <italic>pfs</italic>–palpiferal, <italic>pms</italic>–postmental, <italic>prms</italic>–premental, <italic>stps</italic>–stipital, <italic>ves</italic>–ventral, <italic>vms</italic>–ventral malar.</p></caption><graphic xmlns:xlink="http://www.w3.org/1999/xlink" xlink:href="zookeys-1195-001_article-112328__-g037.jpg" position="float" orientation="portrait" xlink:type="simple" id="oo_1001265.jpg"><uri content-type="original_file" xlink:type="simple">https://binary.pensoft.net/fig/1001265</uri></graphic></fig><fig id="F38" position="float" orientation="portrait"><object-id xmlns:xlink="http://www.w3.org/1999/xlink" content-type="doi" xlink:type="simple">10.3897/zookeys.1195.112328.figure38</object-id><object-id xmlns:xlink="http://www.w3.org/1999/xlink" content-type="arpha" xlink:type="simple">467E955A-86A4-5305-B5FF-BC253BFEE2ED</object-id><label>Figure 38.</label><caption><p><italic><tp:taxon-name><tp:taxon-name-part taxon-name-part-type="genus" reg="Rhinusa">Rhinusa</tp:taxon-name-part><tp:taxon-name-part taxon-name-part-type="species" reg="herbarum">herbarum</tp:taxon-name-part></tp:taxon-name></italic> (H. Brisout de Barneville, 1862) mature larva, habitus <bold>A</bold> lateral view of thoracic segments <bold>B</bold> lateral view of abdominal segment I <bold>C</bold> lateral view of abdominal segments VII–X (schemes). Abbreviations: Th. 1–3–number of thoracic segments, Abd. 1–10–number of abdominal seg, setae: <italic>as</italic>–alar, <italic>ds</italic>–dorsal, <italic>eps</italic>–epipleural, <italic>eus</italic>–eusternal, <italic>lsts</italic>–laterosternal, <italic>pda</italic>–pedal, <italic>pds</italic>–postdorsal, <italic>prns</italic>–pronotal, <italic>prs</italic>–prodorsal, <italic>ss</italic>–spiracular, <italic>ps</italic>–pleural, <italic>sts</italic>–sternal.</p></caption><graphic xmlns:xlink="http://www.w3.org/1999/xlink" xlink:href="zookeys-1195-001_article-112328__-g038.jpg" position="float" orientation="portrait" xlink:type="simple" id="oo_1001266.jpg"><uri content-type="original_file" xlink:type="simple">https://binary.pensoft.net/fig/1001266</uri></graphic></fig><p><bold><italic>General</italic>.</bold> Body elongate, slender, strongly curved, rounded in cross section (Fig. <xref ref-type="fig" rid="F36">36A</xref>). All thoracic segments equal in size. Meso- and metathorax each divided dorsally into two folds (prodorsal fold vestigial, postdorsal fold prominent). Pedal folds of thoracic segments well isolated. Abdominal segments I–V of similar size, next segments tapering towards posterior body end. Abdominal segments I–VII each divided dorsally into two folds almost identical in size. Segments VIII and IX dorsally undivided. Epipleural folds of segments I–VIII conical well developed. Laterosternal and eusternal folds of segments I–VIII conical, well isolated. Abdominal segment X divided into four folds of equal size. Anus situated ventrally, almost completely hidden in the ninth segment.</p><p>Thoracic and abdominal spiracles unicameral; thoracic spiracles (Fig. <xref ref-type="fig" rid="F36">36A</xref>) placed laterally close to mesothorax; abdominal spiracles (Fig. <xref ref-type="fig" rid="F36">36A</xref>) placed medially on segments I–VIII.</p><p><bold><italic>Colouration</italic>.</bold> Almost white to light yellow head (Fig. <xref ref-type="fig" rid="F36">36B</xref>). All thoracic and abdominal segments whitish (Fig. <xref ref-type="fig" rid="F36">36A</xref>). Cuticle covered with asperities.</p><p><bold><italic>Vestiture</italic>.</bold> Setae on body thin, transparent, different in length (minute to medium).</p><p><bold><italic>Head capsule</italic></bold> (Figs <xref ref-type="fig" rid="F36">36B</xref>, <xref ref-type="fig" rid="F37">37A</xref>). Head suboval, endocarinal line present, reaching to 2/3 length of frons. Frontal sutures on head indistinct, very wide. Single pair of stemmata in the form of small black spots (st) placed laterally, close to the end of the frontal suture. <italic>Des<sub>1</sub></italic> short, located in middle part of epicranium; long <italic>des<sub>2</sub></italic> located anteriorly; long <italic>des<sub>3</sub></italic> placed almost on the border of the frontal suture; minute <italic>des<sub>4</sub></italic>, located laterally; and long <italic>des<sub>5</sub></italic> placed anterolaterally above stemma (Fig. <xref ref-type="fig" rid="F37">37A</xref>). <italic>Fs<sub>1</sub></italic> absent; <italic>fs<sub>2</sub></italic> short, located posterolaterally; <italic>fs<sub>3</sub></italic> absent; <italic>fs<sub>4</sub></italic> long, located anteriorly; and long <italic>fs<sub>5</sub></italic> located anterolaterally, close to antenna (Fig. <xref ref-type="fig" rid="F37">37A</xref>). <italic>Les<sub>1</sub></italic> and <italic>les<sub>2</sub></italic> medium; two short <italic>ves</italic>. Epicranial area with five <italic>pes</italic>.</p><p><bold><italic>Antennae</italic></bold> placed distally of the frontal suture, on the inside; membranous and distinctly convex basal article bearing one conical elongate sensorium, plus three sensilla basiconica (Fig. <xref ref-type="fig" rid="F37">37B</xref>).</p><p><bold><italic>Clypeus</italic></bold> (Fig. <xref ref-type="fig" rid="F37">37C</xref>) trapezoidal, ~ 2.5 × as wide as long with two short <italic>cls</italic>, localised posterolaterally, with one sensillum between them; anterior part distinctly less sclerotised than the basal part and slightly rounded towards the inside.</p><p><bold><italic>Mouth parts</italic>.</bold> Labrum (Fig. <xref ref-type="fig" rid="F37">37C</xref>) ~ 2.2 × as wide as long, with three piliform <italic>lrs</italic>, various long; <italic>lrs<sub>1</sub></italic> and <italic>lrs<sub>2</sub></italic> elongated, located medially on small protuberances, and <italic>lrs<sub>3</sub></italic> medium, located anterolaterally; anterior border bi-sinuate. Epipharynx (Fig. <xref ref-type="fig" rid="F37">37C</xref>) with two elongated finger-like <italic>als</italic>, identical in length and three piliform <italic>ams</italic> variable in length; labral rods (lr) distinct, rounded. Mandibles (Fig. <xref ref-type="fig" rid="F37">37D</xref>) bifid, cutting edge straight; two medium piliform and short <italic>mds</italic>, both located close to lateral border. Maxillolabial complex: maxilla brownish sclerotised (Fig. <xref ref-type="fig" rid="F37">37E</xref>), stipes with one <italic>stps</italic>, two <italic>pfs</italic> and one <italic>mbs</italic>, <italic>stps</italic> and both <italic>pfs<sub>1–2</sub></italic> elongated; mala with five finger-like <italic>dms</italic> variable in length; four medium piliform <italic>vms</italic>. Maxillary palpi two-segmented; basal palpomere distinctly wider than distal one, with short <italic>mpxs</italic> and two sensilla, distal palpomere with a group of two apical sensilla in terminal receptive area. Prementum (Fig. <xref ref-type="fig" rid="F37">37E</xref>) close to oval-shaped, with two <italic>prms</italic> variable in length; ligula with slightly sinuate margin and two short <italic>ligs</italic>; premental sclerite broad, sclerotised, cup-shaped, posterior extension medium, with thick apex. Labial palpi one-segmented; palpi with a single pore, and single, apical sensilla in terminal receptive area; surface of labium smooth. Postmentum (Fig. <xref ref-type="fig" rid="F37">37E</xref>) with three <italic>pms</italic>, short <italic>pms<sub>1</sub></italic> located posteromedially, long <italic>pms<sub>2</sub></italic> located mediolaterally, and short <italic>pms<sub>3</sub></italic> located anterolaterally; membranous area partially covered with knobby asperities.</p><p><bold><italic>Thorax</italic>.</bold> Prothorax (Fig. <xref ref-type="fig" rid="F38">38A</xref>) with nine medium to short <italic>prns</italic>; two medium <italic>ps</italic>; and single short <italic>eus</italic>. Mesothorax (Fig. <xref ref-type="fig" rid="F38">38A</xref>) with a single minute <italic>prs</italic>; three medium <italic>pds</italic>; one medium <italic>as</italic>; three minute <italic>ss</italic>; one medium <italic>eps</italic>; one medium <italic>ps</italic>; and single minute <italic>eus</italic>. Chaetotaxy of metathorax (Fig. <xref ref-type="fig" rid="F38">38A</xref>) almost identical to that of mesothorax. Each pedal area of thoracic segments with four short to minute <italic>pda</italic>.</p><p><bold><italic>Abdomen</italic>.</bold> Segments I–VIII (Fig. <xref ref-type="fig" rid="F38">38B, C</xref>) without <italic>prs</italic>; with four <italic>pds</italic> of various length; one minute and one medium <italic>ss</italic>; single, medium <italic>eps</italic>; one medium <italic>ps</italic>; one minute <italic>lsts</italic>; and two minute <italic>eus</italic>. Abdominal segment IX (Fig. <xref ref-type="fig" rid="F38">38C</xref>) with one medium and one minute <italic>ds</italic>; one minute <italic>ps</italic>; and two minute <italic>sts</italic>.</p></tp:treatment-sec><tp:treatment-sec sec-type="description" id="SECID0EAFAK"><title>Description of pupa</title><p><bold>(Figs <xref ref-type="fig" rid="F39">39A–C</xref>, <xref ref-type="fig" rid="F40">40A–C</xref>). <italic>Measurements</italic></bold> (in mm). Body length: 2.25–3.10; body width: 1.50–1.80; thorax width: 0.70–1.05; rostrum length: up to 0.70 ♂ and 1.20 ♀.</p><fig id="F39" position="float" orientation="portrait"><object-id xmlns:xlink="http://www.w3.org/1999/xlink" content-type="doi" xlink:type="simple">10.3897/zookeys.1195.112328.figure39</object-id><object-id xmlns:xlink="http://www.w3.org/1999/xlink" content-type="arpha" xlink:type="simple">CEAEEEB8-9F06-5CD9-A007-005E993974E4</object-id><label>Figure 39.</label><caption><p><italic><tp:taxon-name><tp:taxon-name-part taxon-name-part-type="genus" reg="Rhinusa">Rhinusa</tp:taxon-name-part><tp:taxon-name-part taxon-name-part-type="species" reg="herbarum">herbarum</tp:taxon-name-part></tp:taxon-name></italic> (H. Brisout de Barneville, 1862) pupa habitus <bold>A</bold> ventral view <bold>B</bold> lateral view <bold>C</bold> dorsal view.</p></caption><graphic xmlns:xlink="http://www.w3.org/1999/xlink" xlink:href="zookeys-1195-001_article-112328__-g039.jpg" position="float" orientation="portrait" xlink:type="simple" id="oo_1001267.jpg"><uri content-type="original_file" xlink:type="simple">https://binary.pensoft.net/fig/1001267</uri></graphic></fig><fig id="F40" position="float" orientation="portrait"><object-id xmlns:xlink="http://www.w3.org/1999/xlink" content-type="doi" xlink:type="simple">10.3897/zookeys.1195.112328.figure40</object-id><object-id xmlns:xlink="http://www.w3.org/1999/xlink" content-type="arpha" xlink:type="simple">E7FE800D-7220-5144-9201-AD8ECB5B1C36</object-id><label>Figure 40.</label><caption><p><italic><tp:taxon-name><tp:taxon-name-part taxon-name-part-type="genus" reg="Rhinusa">Rhinusa</tp:taxon-name-part><tp:taxon-name-part taxon-name-part-type="species" reg="herbarum">herbarum</tp:taxon-name-part></tp:taxon-name></italic> (H. Brisout de Barneville, 1862) pupa habitus <bold>A</bold> ventral view <bold>B</bold> dorsal view <bold>C</bold> lateral view (schemes). Abbreviations: a–pr–abdominal protuberances, h–pr–head protuberances, setae: <italic>as</italic>–apical, <italic>d</italic>–dorsal, <italic>ds</italic>–discal, <italic>l</italic>, <italic>ls</italic>–lateral, <italic>os</italic>–orbital, <italic>pls</italic>–posterolateral, <italic>rs</italic>–rostral, <italic>sos</italic>– supraorbital, <italic>v</italic>–ventral.</p></caption><graphic xmlns:xlink="http://www.w3.org/1999/xlink" xlink:href="zookeys-1195-001_article-112328__-g040.jpg" position="float" orientation="portrait" xlink:type="simple" id="oo_1001268.jpg"><uri content-type="original_file" xlink:type="simple">https://binary.pensoft.net/fig/1001268</uri></graphic></fig><p><bold><italic>Body</italic>.</bold> Integument white moderately elongated. Head and pronotum without protuberances. Rostrum rather short, reaching to mesocoxae; in both sexes 2.2 × as long as wide. Clubs covered with knobby protuberances. Pronotum trapezoidal, 2 × as wide as long. Meso- and metanotum similar in size. Abdominal segments I–IV almost identical in size; segments VI and VI tapering gradually, VII semicircular; segment VIII narrow; segment IX reduced. Abdominal segments VII and VIII each with semicircular, weakly sclerotised abdominal protuberances (a–pr<sub>1, 2</sub>). Urogomphi absent (Fig. <xref ref-type="fig" rid="F39">39A–C</xref>).</p><p><bold><italic>Chaetotaxy</italic>.</bold> Well-developed setae, elongated to short, transparent. Head with a single short <italic>sos</italic>, single short <italic>os</italic>. Rostrum with a single short <italic>rs</italic> (Fig. <xref ref-type="fig" rid="F40">40A</xref>). Pronotum with three <italic>as</italic>, single <italic>ls</italic>, single <italic>ds</italic> and three <italic>pls</italic>; all pronotal setae elongated, equal in length. Dorsal parts of meso- and metathorax with two medium setae, placed medially (Fig. <xref ref-type="fig" rid="F40">40A–C</xref>). Abdominal segments I–VIII dorsally with three short setae dorsally, placed close to posterior margin of the segments. Each lateral part of abdominal segments I–VIII with a single short seta. Ventral parts of abdominal segments I–VIII with two short setae. Abdominal segment IX with two short setae ventrally (Fig. <xref ref-type="fig" rid="F40">40A–C</xref>).</p></tp:treatment-sec><tp:treatment-sec sec-type="remarks" id="SECID0EQJAK"><title>Remarks and comparative notes.</title><p>This species is distributed in Central and Southern Europe and in North Africa (<xref ref-type="bibr" rid="B1">Alonso-Zarazaga et al. 2023</xref>). The shape of the rostrum in adults is similar in lateral view to that of some species of the <italic><tp:taxon-name><tp:taxon-name-part taxon-name-part-type="genus" reg="Rhinusa">R.</tp:taxon-name-part><tp:taxon-name-part taxon-name-part-type="species" reg="antirrhini">antirrhini</tp:taxon-name-part></tp:taxon-name></italic> group but not in dorsal view, where the basal half in cross section is normally rectangular and not trapezoidal, and the scrobes are only slightly visible (<xref ref-type="bibr" rid="B14">Caldara and Toševski 2019</xref>).</p></tp:treatment-sec><tp:treatment-sec sec-type="notes" id="SECID0EJKAK"><title>Biological notes.</title><p>The host plants are <italic><tp:taxon-name><tp:taxon-name-part taxon-name-part-type="genus" reg="Kickxia">Kickxia</tp:taxon-name-part><tp:taxon-name-part taxon-name-part-type="species" reg="elatine">elatine</tp:taxon-name-part></tp:taxon-name></italic> and <italic><tp:taxon-name><tp:taxon-name-part taxon-name-part-type="genus" reg="Kickxia">K.</tp:taxon-name-part><tp:taxon-name-part taxon-name-part-type="species" reg="spuria">spuria</tp:taxon-name-part></tp:taxon-name></italic> (L.) Dumort. The females oviposit in the seed capsules of the host plant during the summer, following the phenology of plant flowering. Larvae complete their development and pupate inside seed capsules. The new adults emerge in late summer (<xref ref-type="bibr" rid="B14">Caldara and Toševski 2019</xref>).</p><sec sec-type="﻿Rhinusa neta group" id="SECID0EJLAK"><title>﻿<italic><tp:taxon-name><tp:taxon-name-part taxon-name-part-type="genus" reg="Rhinusa">Rhinusa</tp:taxon-name-part><tp:taxon-name-part taxon-name-part-type="species" reg="neta">neta</tp:taxon-name-part></tp:taxon-name></italic> group</title><p><bold>Adult diagnosis.</bold> Femora with a sharp tooth, which is more robust on metafemora; both body and apophysis of penis markedly long, taken together corresponding to length of whole abdomen; endophallus lacking inside body of penis and beginning from its base, with a long straight flagellum.</p></sec></tp:treatment-sec><ref-list><ref id="B1"><mixed-citation xmlns:xlink="http://www.w3.org/1999/xlink" xlink:type="simple"><person-group><name name-style="western"><surname>Alonso-Zarazaga</surname><given-names>MA</given-names></name><name name-style="western"><surname>Barrios</surname><given-names>H</given-names></name><name name-style="western"><surname>Borovec</surname><given-names>R</given-names></name><name name-style="western"><surname>Bouchard</surname><given-names>P</given-names></name><name name-style="western"><surname>Caldara</surname><given-names>R</given-names></name><name name-style="western"><surname>Colonnelli</surname><given-names>E</given-names></name><name name-style="western"><surname>Gültekin</surname><given-names>L</given-names></name><name name-style="western"><surname>Hlaváč</surname><given-names>P</given-names></name><name name-style="western"><surname>Korotyaev</surname><given-names>B</given-names></name><name name-style="western"><surname>Lyal</surname><given-names>CHC</given-names></name><name name-style="western"><surname>Machado</surname><given-names>A</given-names></name><name name-style="western"><surname>Meregalli</surname><given-names>M</given-names></name><name name-style="western"><surname>Pierotti</surname><given-names>H</given-names></name><name name-style="western"><surname>Ren</surname><given-names>L</given-names></name><name name-style="western"><surname>Sánchez-Ruiz</surname><given-names>M</given-names></name><name name-style="western"><surname>Sforzi</surname><given-names>A</given-names></name><name name-style="western"><surname>Silfverberg</surname><given-names>H</given-names></name><name name-style="western"><surname>Skuhrovec</surname><given-names>J</given-names></name><name name-style="western"><surname>Trýzna</surname><given-names>M</given-names></name><name name-style="western"><surname>Velázquez de Castro</surname><given-names>AJ</given-names></name><name name-style="western"><surname>Yunakov</surname><given-names>NN</given-names></name></person-group> (<year>2023</year>) <article-title>Cooperative Catalogue of Palaearctic <tp:taxon-name><tp:taxon-name-part taxon-name-part-type="order">Coleoptera</tp:taxon-name-part></tp:taxon-name><tp:taxon-name><tp:taxon-name-part taxon-name-part-type="superfamily">Curculionoidea</tp:taxon-name-part></tp:taxon-name>. 2<sup>nd</sup> Edn.</article-title><source>Monografías electrónicas de la Sociedad Entomológica Aragonesa</source><volume>14</volume>: <fpage>1</fpage>–<lpage>780</lpage>.</mixed-citation></ref><ref id="B14"><mixed-citation xmlns:xlink="http://www.w3.org/1999/xlink" xlink:type="simple"><person-group><name name-style="western"><surname>Caldara</surname><given-names>R</given-names></name><name name-style="western"><surname>Toševski</surname><given-names>I</given-names></name></person-group> (<year>2019</year>) <article-title><italic><tp:taxon-name><tp:taxon-name-part taxon-name-part-type="genus">Rhinusa</tp:taxon-name-part></tp:taxon-name></italic> Stephens: A taxonomic revision of the species belonging to the <italic><tp:taxon-name><tp:taxon-name-part taxon-name-part-type="genus">R.</tp:taxon-name-part><tp:taxon-name-part taxon-name-part-type="species">linariae</tp:taxon-name-part></tp:taxon-name></italic>, <italic><tp:taxon-name><tp:taxon-name-part taxon-name-part-type="genus">R.</tp:taxon-name-part><tp:taxon-name-part taxon-name-part-type="species">herbarum</tp:taxon-name-part></tp:taxon-name></italic>, <italic><tp:taxon-name><tp:taxon-name-part taxon-name-part-type="genus">R.</tp:taxon-name-part><tp:taxon-name-part taxon-name-part-type="species">melas</tp:taxon-name-part></tp:taxon-name></italic>, and <italic><tp:taxon-name><tp:taxon-name-part taxon-name-part-type="genus">R.</tp:taxon-name-part><tp:taxon-name-part taxon-name-part-type="species">mauritii</tp:taxon-name-part></tp:taxon-name></italic> groups (<tp:taxon-name><tp:taxon-name-part taxon-name-part-type="order">Coleoptera</tp:taxon-name-part></tp:taxon-name><tp:taxon-name><tp:taxon-name-part taxon-name-part-type="family">Curculionidae</tp:taxon-name-part></tp:taxon-name>).</article-title><source>Zootaxa</source><volume>4679</volume>(<issue>2</issue>): <fpage>318</fpage>–<lpage>340</lpage>. <ext-link xlink:href="10.11646/zootaxa.4679.2.6" ext-link-type="doi" xlink:type="simple">https://doi.org/10.11646/zootaxa.4679.2.6</ext-link></mixed-citation></ref></ref-list></tp:taxon-treatment>
