# Supplementary material for: ﻿Description of immature stages of Rhinusa species (Coleoptera, Curculionidae, Mecinini) with a focus on diagnostic morphological characters at the species and genus levels
Source: Zookeys. 2024 Mar 14;1195:1–94. doi: 10.3897/zookeys.1195.112328 (PMC10958164; doi:10.3897/zookeys.1195.112328)
Supplement: XML Treatment for Rhinusa collina [file zookeys.1195.112328-treatment10.xml]

<!DOCTYPE tp:taxon-treatment
  PUBLIC "-//TaxonX//DTD Taxonomic Treatment Publishing DTD v0 20100105//EN" "tax-treatment-NSO.dtd">
<tp:taxon-treatment xmlns:tp="http://www.plazi.org/taxpub"><tp:treatment-meta><kwd-group><label>Taxon classification</label><kwd>
              <named-content content-type="kingdom">Animalia</named-content>
            </kwd><kwd>
              <named-content content-type="order">Coleoptera</named-content>
            </kwd><kwd>
              <named-content content-type="family">Curculionidae</named-content>
            </kwd></kwd-group><mixed-citation publication-type="journal"><person-group><name><surname>Gosik</surname><given-names>Rafał</given-names></name><name><surname>Caldara</surname><given-names>Roberto</given-names></name><name><surname>Toševski</surname><given-names>Ivo</given-names></name><name><surname>Skuhrovec</surname><given-names>Jiří</given-names></name></person-group><article-title>﻿Description of immature stages of <italic><tp:taxon-name><tp:taxon-name-part taxon-name-part-type="genus" reg="Rhinusa">Rhinusa</tp:taxon-name-part></tp:taxon-name></italic> species (<tp:taxon-name><tp:taxon-name-part taxon-name-part-type="order">Coleoptera</tp:taxon-name-part></tp:taxon-name>, <tp:taxon-name><tp:taxon-name-part taxon-name-part-type="family">Curculionidae</tp:taxon-name-part></tp:taxon-name>, <tp:taxon-name><tp:taxon-name-part taxon-name-part-type="tribe">Mecinini</tp:taxon-name-part></tp:taxon-name>) with a focus on diagnostic morphological characters at the species and genus levels</article-title><source>Zookeys</source><day>14</day><month>03</month><year>2024</year><volume>1195</volume><fpage>1</fpage><lpage>94</lpage><pub-id pub-id-type="doi">10.3897/zookeys.1195.112328</pub-id></mixed-citation></tp:treatment-meta><tp:nomenclature><label>﻿9)</label><tp:taxon-name>
            <object-id xmlns:xlink="http://www.w3.org/1999/xlink" content-type="arpha" xlink:type="simple">E02A0F49-E3BF-5B39-81BF-76E37975D59F</object-id>
            <tp:taxon-name-part taxon-name-part-type="genus" reg="Rhinusa">Rhinusa</tp:taxon-name-part>
            <tp:taxon-name-part taxon-name-part-type="species" reg="collina">collina</tp:taxon-name-part>
          </tp:taxon-name><tp:taxon-authority>(Gyllenhal, 1813)</tp:taxon-authority></tp:nomenclature><tp:treatment-sec sec-type="material" id="SECID0EBNAK"><title>Material examined.</title><p>8 mature larvae; 3 ♂ and 3 ♀ pupae. Serbia, Knjaževac, ex <italic><tp:taxon-name><tp:taxon-name-part taxon-name-part-type="genus" reg="Linaria">Linaria</tp:taxon-name-part><tp:taxon-name-part taxon-name-part-type="species" reg="vulgaris">vulgaris</tp:taxon-name-part></tp:taxon-name></italic> inside <italic><tp:taxon-name><tp:taxon-name-part taxon-name-part-type="genus" reg="Rhinusa">R.</tp:taxon-name-part><tp:taxon-name-part taxon-name-part-type="species" reg="linariae">linariae</tp:taxon-name-part></tp:taxon-name></italic> galls, 05.07.2017, leg., det. I. Toševski.</p></tp:treatment-sec><tp:treatment-sec sec-type="description" id="SECID0E4NAK"><title>Description of mature larva</title><p><bold>(Figs <xref ref-type="fig" rid="F41">41A, B</xref>, <xref ref-type="fig" rid="F42">42A–E</xref>, <xref ref-type="fig" rid="F43">43A–C</xref>). <italic>Measurements</italic></bold> (in mm). Body length: 2.60–3.00 (avg. 2.75). The widest place in the body (meso- and metathorax) measures up to 0.90. Head width: 0.55–0.65 (avg. 0.60).</p><fig id="F41" position="float" orientation="portrait"><object-id xmlns:xlink="http://www.w3.org/1999/xlink" content-type="doi" xlink:type="simple">10.3897/zookeys.1195.112328.figure41</object-id><object-id xmlns:xlink="http://www.w3.org/1999/xlink" content-type="arpha" xlink:type="simple">A94754EC-DD46-5426-A7AE-E5EB939ADFAB</object-id><label>Figure 41.</label><caption><p><italic><tp:taxon-name><tp:taxon-name-part taxon-name-part-type="genus" reg="Rhinusa">Rhinusa</tp:taxon-name-part><tp:taxon-name-part taxon-name-part-type="species" reg="collina">collina</tp:taxon-name-part></tp:taxon-name></italic> (Gyllenhal, 1813) mature larva <bold>A</bold> habitus <bold>B</bold> head, frontal view.</p></caption><graphic xmlns:xlink="http://www.w3.org/1999/xlink" xlink:href="zookeys-1195-001_article-112328__-g041.jpg" position="float" orientation="portrait" xlink:type="simple" id="oo_1001269.jpg"><uri content-type="original_file" xlink:type="simple">https://binary.pensoft.net/fig/1001269</uri></graphic></fig><fig id="F42" position="float" orientation="portrait"><object-id xmlns:xlink="http://www.w3.org/1999/xlink" content-type="doi" xlink:type="simple">10.3897/zookeys.1195.112328.figure42</object-id><object-id xmlns:xlink="http://www.w3.org/1999/xlink" content-type="arpha" xlink:type="simple">D328D2AC-C953-5AE9-BA87-B66E793EB7CC</object-id><label>Figure 42.</label><caption><p><italic><tp:taxon-name><tp:taxon-name-part taxon-name-part-type="genus" reg="Rhinusa">Rhinusa</tp:taxon-name-part><tp:taxon-name-part taxon-name-part-type="species" reg="collina">collina</tp:taxon-name-part></tp:taxon-name></italic> (Gyllenhal, 1813) mature larva, head and mouth parts <bold>A</bold> head <bold>B</bold> antenna <bold>C</bold> clypeus and labrum (left side), epipharynx (right side) <bold>D</bold> left mandible <bold>E</bold> maxillolabial complex (schemes). Abbreviations: at–antenna, lr–labral rods, sa–sensillum ampullaceum, sb–sensillum basiconicum, Se–sensorium, st–stemmata, setae: <italic>als</italic>–anterolateral, <italic>ams</italic>–anteromedial, <italic>cls</italic>–clypeal, <italic>des</italic>–dorsal epicranial, <italic>dms</italic>–dorsal malar, <italic>fs</italic>–frontal epicranial, <italic>les</italic>–lateral epicranial, <italic>ligs</italic>–ligular, <italic>lrs</italic>–labral, <italic>mbs</italic>–malar basiventral, <italic>mds</italic>–mandibular dorsal, <italic>mes</italic>–medial, <italic>mpxs</italic>–maxillary palp, <italic>pes</italic>–postepicranial, <italic>pfs</italic>–palpiferal, <italic>pms</italic>–postmental, <italic>prms</italic>–premental, <italic>stps</italic>–stipital, <italic>ves</italic>–ventral, <italic>vms</italic>–ventral malar.</p></caption><graphic xmlns:xlink="http://www.w3.org/1999/xlink" xlink:href="zookeys-1195-001_article-112328__-g042.jpg" position="float" orientation="portrait" xlink:type="simple" id="oo_1001270.jpg"><uri content-type="original_file" xlink:type="simple">https://binary.pensoft.net/fig/1001270</uri></graphic></fig><fig id="F43" position="float" orientation="portrait"><object-id xmlns:xlink="http://www.w3.org/1999/xlink" content-type="doi" xlink:type="simple">10.3897/zookeys.1195.112328.figure43</object-id><object-id xmlns:xlink="http://www.w3.org/1999/xlink" content-type="arpha" xlink:type="simple">C060D10D-FBA3-5481-A3F5-42322630A951</object-id><label>Figure 43.</label><caption><p><italic><tp:taxon-name><tp:taxon-name-part taxon-name-part-type="genus" reg="Rhinusa">Rhinusa</tp:taxon-name-part><tp:taxon-name-part taxon-name-part-type="species" reg="collina">collina</tp:taxon-name-part></tp:taxon-name></italic> (Gyllenhal, 1813) mature larva, habitus <bold>A</bold> lateral view of thoracic segments <bold>B</bold> lateral view of abdominal segment I <bold>C</bold> lateral view of abdominal segments VII–X (schemes). Abbreviations: Th. 1–3–number of thoracic segments, Abd. 1–10–number of abdominal seg, setae: <italic>as</italic>–alar, <italic>ds</italic>–dorsal, <italic>eps</italic>–epipleural, <italic>eus</italic>–eusternal, <italic>lsts</italic>–laterosternal, <italic>pda</italic>–pedal, <italic>pds</italic>–postdorsal, <italic>prns</italic>–pronotal, <italic>prs</italic>–prodorsal, <italic>ss</italic>–spiracular, <italic>ps</italic>–pleural, <italic>sts</italic>–sternal.</p></caption><graphic xmlns:xlink="http://www.w3.org/1999/xlink" xlink:href="zookeys-1195-001_article-112328__-g043.jpg" position="float" orientation="portrait" xlink:type="simple" id="oo_1001271.jpg"><uri content-type="original_file" xlink:type="simple">https://binary.pensoft.net/fig/1001271</uri></graphic></fig><p><bold><italic>General</italic>.</bold> Body elongate, slender, distinctly curved, rounded in cross section (Fig. <xref ref-type="fig" rid="F41">41A</xref>). Prothorax prominent, pronotal shield not pigmented. Meso- and metathorax equal in size, smaller than prothorax; each divided dorsally into two folds (prodorsal fold distinctly smaller than postdorsal fold). Pedal folds of thoracic segments isolated, conical, prominent. Abdominal segments I–VI of similar size, next segments tapering towards posterior body end. Abdominal segments I–VII each divided dorsally into two various in size folds; postdorsal folds much higher than prodorsal folds. Segments VIII and IX dorsally undivided. Epipleural folds of segments I–VII conical. Laterosternal and eusternal folds of segments I–VIII conical, weakly isolated. Abdominal segment X divided into four folds of equal size. Anus situated ventrally, almost completely hidden in previous segment.</p><p>Thoracic and all abdominal spiracles unicameral; thoracic spiracles (Fig. <xref ref-type="fig" rid="F41">41A</xref>) placed ventrolaterally; abdominal spiracles (Fig. <xref ref-type="fig" rid="F41">41A</xref>) placed anteromedially on segments I–VIII.</p><p><bold><italic>Colouration</italic>.</bold> Dark yellow to light brown head, medial parts of epicranium less sclerotised (Fig. <xref ref-type="fig" rid="F41">41B</xref>). Frons and ventrolateral parts of the head covered with knobby asperities. All thoracic and abdominal segments whitish. Cuticle covered with fine asperities (Fig. <xref ref-type="fig" rid="F41">41A</xref>).</p><p><bold><italic>Vestiture</italic>.</bold> Setae on body thin, yellowish, different in length (minute to medium).</p><p><bold><italic>Head capsule</italic></bold> (Figs <xref ref-type="fig" rid="F41">41B</xref>, <xref ref-type="fig" rid="F42">42A</xref>). Head suboval, endocarinal line present, reaching to 3/4 length of frons. Frontal sutures on head distinct, very wide. Two pairs of stemmata various in size in the form of small black spots (st); first medium size located close to end of frontal suture, second small placed mediolaterally. <italic>Des<sub>1</sub></italic> long, located in middle part of epicranium; long <italic>des<sub>2</sub></italic>; long <italic>des<sub>3</sub></italic> located anteriorly on epicranium close to the border with the frontal suture; <italic>des<sub>4</sub></italic> very short; and <italic>des<sub>5</sub></italic> elongated, located anterolaterally above stemma (Fig. <xref ref-type="fig" rid="F42">42A</xref>). <italic>Fs<sub>1</sub></italic> and <italic>fs<sub>2</sub></italic> absent; <italic>fs<sub>3</sub></italic> minute, located medially; <italic>fs<sub>4</sub></italic> long, located anteriorly; and long <italic>fs<sub>5</sub></italic> located anterolaterally, close to antenna (Fig. <xref ref-type="fig" rid="F42">42A</xref>). <italic>Les<sub>1</sub></italic> and <italic>les<sub>2</sub></italic> medium; and two minute <italic>ves</italic>. Epicranial area with two <italic>pes</italic>.</p><p><bold><italic>Antennae</italic></bold> placed distally of the frontal suture, on the inside; membranous and distinctly convex basal article bearing one conical elongate sensorium, plus three sensilla basiconica and single ampullacea (Fig. <xref ref-type="fig" rid="F42">42B</xref>).</p><p><bold><italic>Clypeus</italic></bold> (Fig. <xref ref-type="fig" rid="F42">42C</xref>) trapezoidal, ~ 2.7 × as wide as long with two <italic>cls</italic>: <italic>cls<sub>1</sub></italic> relatively long, <italic>cls<sub>2</sub></italic> medium, both localised posterolaterally, with one sensillum between them; basal part distinctly more sclerotised than the apical part; anterior border slightly curved towards the inside.</p><p><bold><italic>Mouth parts</italic>.</bold> Labrum (Fig. <xref ref-type="fig" rid="F42">42C</xref>) ~ 2 × as wide as long, with three piliform <italic>lrs</italic>, various length; <italic>lrs<sub>1</sub></italic> elongated, located posteromedially, <italic>lrs<sub>2</sub></italic> elongated, located medially, and <italic>lrs<sub>3</sub></italic> short, located anterolaterally; anterior border bi-sinuate. Epipharynx (Fig. <xref ref-type="fig" rid="F42">42C</xref>) with two elongated finger-like <italic>als</italic>, almost identical in length; two piliform <italic>ams</italic> equally in length; and single finger-like <italic>mes</italic>; labral rods (lr) distinct, close to kidney shape. Mandibles (Fig. <xref ref-type="fig" rid="F42">42D</xref>) bifid, cutting edge with a single, blunt protuberance; two medium piliform and single minute <italic>mds</italic>, all located close to lateral border. Maxillolabial complex: maxilla dark sclerotised (Fig. <xref ref-type="fig" rid="F42">42E</xref>), stipes with one <italic>stps</italic>, two <italic>pfs</italic> and one <italic>mbs</italic> and one sensillum, <italic>stps</italic> and both <italic>pfs<sub>1–2</sub></italic> relatively long; mala with five finger-like <italic>dms</italic> variable in length (divided into two groups); four piliform <italic>vms</italic>, medium to short in length. Maxillary palpi two-segmented; basal palpomere distinctly wider than distal one; length ratio of basal and distal palpomeres almost 1:1; basal palpomere with short <italic>mpxs</italic> and two sensilla, distal palpomere with a group of three or four apical sensilla in terminal receptive area. Prementum (Fig. <xref ref-type="fig" rid="F42">42E</xref>) oval-shaped, with one long <italic>prms</italic>; ligula with slightly sinuate margin and two short <italic>ligs</italic>; premental sclerite broad, sclerotised, U-shaped. Labial palpi one-segmented; palpi with a single pore, and a group of two or three apical sensilla (ampullacea) on terminal receptive area; surface of labium smooth. Postmentum (Fig. <xref ref-type="fig" rid="F42">42E</xref>) with three <italic>pms</italic>, elongated <italic>pms<sub>1</sub></italic> located posteromedially, elongated <italic>pms<sub>2</sub></italic> located laterally, and medium <italic>pms<sub>3</sub></italic> located anterolaterally; lateral parts of membranous area covered with distinct knobby asperities.</p><p><bold><italic>Thorax</italic>.</bold> Prothorax (Fig. <xref ref-type="fig" rid="F43">43A</xref>) with five medium <italic>prns</italic>: three placed apically, next two above stigma; two medium <italic>ps</italic>; and single short <italic>eus</italic>. Mesothorax (Fig. <xref ref-type="fig" rid="F43">43A</xref>) with one minute <italic>prs</italic>, two short and one medium <italic>pds</italic> (ordered: short, medium, short); one medium <italic>as</italic>; three <italic>ss</italic> (two medium and one minute); one medium <italic>eps</italic>; two medium <italic>ps</italic>; and single minute <italic>eus</italic>. Chaetotaxy of metathorax (Fig. <xref ref-type="fig" rid="F43">43A</xref>) almost identical to that of mesothorax. Each pedal area of thoracic segments with three medium and two minute <italic>pda</italic>.</p><p><bold><italic>Abdomen</italic>.</bold> Segments I–VIII (Fig. <xref ref-type="fig" rid="F43">43B, C</xref>) with one minute <italic>prs</italic> (segment VIII without); two minute and one medium <italic>pds</italic>; one minute and one medium <italic>ss</italic>; one medium <italic>eps</italic>; one short <italic>ps</italic>; one minute <italic>lsts</italic>; and two minute <italic>eus</italic>. Abdominal segment IX (Fig. <xref ref-type="fig" rid="F43">43C</xref>) with two minute <italic>ds</italic>; one minute <italic>ps</italic>; and two minute <italic>sts</italic>.</p></tp:treatment-sec><tp:treatment-sec sec-type="description" id="SECID0EK4AK"><title>Description of pupa</title><p><bold>(Figs <xref ref-type="fig" rid="F44">44A–C</xref>, <xref ref-type="fig" rid="F45">45A–C</xref>). <italic>Measurements</italic></bold> (in mm). Body length: 2.70–2.90 (avg. 2.75); body width: 1.75–1.80 (avg. 1.75); thorax width: 1.10–1.25 (avg. 1.15); rostrum length: up to 0.60 ♂ and 0.85 ♀.</p><fig id="F44" position="float" orientation="portrait"><object-id xmlns:xlink="http://www.w3.org/1999/xlink" content-type="doi" xlink:type="simple">10.3897/zookeys.1195.112328.figure44</object-id><object-id xmlns:xlink="http://www.w3.org/1999/xlink" content-type="arpha" xlink:type="simple">51F5D32B-4D7F-5B5B-B567-B37813C7A037</object-id><label>Figure 44.</label><caption><p><italic><tp:taxon-name><tp:taxon-name-part taxon-name-part-type="genus" reg="Rhinusa">Rhinusa</tp:taxon-name-part><tp:taxon-name-part taxon-name-part-type="species" reg="collina">collina</tp:taxon-name-part></tp:taxon-name></italic> (Gyllenhal, 1813) pupa habitus <bold>A</bold> ventral view <bold>B</bold> lateral view <bold>C</bold> dorsal view.</p></caption><graphic xmlns:xlink="http://www.w3.org/1999/xlink" xlink:href="zookeys-1195-001_article-112328__-g044.jpg" position="float" orientation="portrait" xlink:type="simple" id="oo_1001272.jpg"><uri content-type="original_file" xlink:type="simple">https://binary.pensoft.net/fig/1001272</uri></graphic></fig><fig id="F45" position="float" orientation="portrait"><object-id xmlns:xlink="http://www.w3.org/1999/xlink" content-type="doi" xlink:type="simple">10.3897/zookeys.1195.112328.figure45</object-id><object-id xmlns:xlink="http://www.w3.org/1999/xlink" content-type="arpha" xlink:type="simple">3D41E745-2CE6-5E29-A641-D1343E7FE946</object-id><label>Figure 45.</label><caption><p><italic><tp:taxon-name><tp:taxon-name-part taxon-name-part-type="genus" reg="Rhinusa">Rhinusa</tp:taxon-name-part><tp:taxon-name-part taxon-name-part-type="species" reg="collina">collina</tp:taxon-name-part></tp:taxon-name></italic> (Gyllenhal, 1813) pupa habitus <bold>A</bold> ventral view <bold>B</bold> dorsal view <bold>C</bold> lateral view (schemes). Abbreviations: a–pr–abdominal protuberances, p–pr–pronotal protuberances, ur–urogomphi, setae: <italic>as</italic>–apical, <italic>d</italic>–dorsal, <italic>ds</italic>–discal, <italic>fes</italic>–femoral, <italic>l</italic>, <italic>ls</italic>–lateral, <italic>os</italic>–orbital, <italic>pas</italic>–postantennal, <italic>pls</italic>–posterolateral, <italic>sos</italic>– supraorbital, <italic>v</italic>–ventral.</p></caption><graphic xmlns:xlink="http://www.w3.org/1999/xlink" xlink:href="zookeys-1195-001_article-112328__-g045.jpg" position="float" orientation="portrait" xlink:type="simple" id="oo_1001273.jpg"><uri content-type="original_file" xlink:type="simple">https://binary.pensoft.net/fig/1001273</uri></graphic></fig><p><bold><italic>Body</italic>.</bold> Integument white, with some parts dark sclerotised; moderately stout, curved. Head with small head protuberances (h–pr) above eyes. Rostrum elongated, on both sexes almost 4 × as long as wide, distinctly protruding to mesocoxae. Pronotum trapezoidal 2.4 × as wide as long. Pronotal protuberances (p–pr) indistinct, flattened, sclerotised, separated at bases. Meso- and metanotum similar in size. Abdominal segments I–VI almost identical in size; segment VII semicircular; segment VIII narrow; segment IX reduced. Abdominal segment VIII dorsally with rounded, prominent, sclerotised abdominal protuberance (a–pr). Urogomphi (ur) medium, ending with sclerotised, sharp apexes (Fig. <xref ref-type="fig" rid="F44">44A–C</xref>).</p><p><bold><italic>Chaetotaxy</italic>.</bold> Well developed, setae medium to elongated, transparent. Head with one medium <italic>os</italic> and one elongated <italic>sos</italic>. Rostrum with a single <italic>pas</italic> (Fig. <xref ref-type="fig" rid="F45">45A</xref>). Pronotum with three <italic>as</italic>, one <italic>ds</italic>, two <italic>ls</italic>, and two <italic>pls</italic> variable in length. Dorsal parts of meso- and metathorax with three setae of various length, placed medially. Apex of femora with a single long <italic>fes</italic> (Fig. <xref ref-type="fig" rid="F45">45A–C</xref>). Abdominal segments I–VI with four setae dorsally, variable in length: first and third minute, second and fourth medium, placed close to posterior margin of the segment. Abdominal segments VII and VIII with three elongated setae dorsally. Each lateral part of abdominal segments I–VII with a single short seta. Ventral parts of abdominal segments I–VIII with three medium setae. Abdominal segment IX with two short setae ventrally (Fig. <xref ref-type="fig" rid="F45">45A–C</xref>).</p></tp:treatment-sec><tp:treatment-sec sec-type="remarks" id="SECID0E3BBK"><title>Remarks and comparative notes.</title><p>This species is widely distributed in Europe (<xref ref-type="bibr" rid="B1">Alonso-Zarazaga et al. 2023</xref>). In adults, the shape of the rostrum, together with the moderately elongated body, are useful characters that easily distinguish this species from the others in the group.</p></tp:treatment-sec><tp:treatment-sec sec-type="notes" id="SECID0EGCBK"><title>Biological notes.</title><p><italic><tp:taxon-name><tp:taxon-name-part taxon-name-part-type="genus" reg="Rhinusa">Rhinusa</tp:taxon-name-part><tp:taxon-name-part taxon-name-part-type="species" reg="collina">collina</tp:taxon-name-part></tp:taxon-name></italic> is an inquiline weevil whose development is closely linked to root galls on <italic><tp:taxon-name><tp:taxon-name-part taxon-name-part-type="genus" reg="Linaria">L.</tp:taxon-name-part><tp:taxon-name-part taxon-name-part-type="species" reg="vulgaris">vulgaris</tp:taxon-name-part></tp:taxon-name></italic> and <italic><tp:taxon-name><tp:taxon-name-part taxon-name-part-type="genus" reg="Linaria">L.</tp:taxon-name-part><tp:taxon-name-part taxon-name-part-type="species" reg="genistifolia">genistifolia</tp:taxon-name-part></tp:taxon-name></italic> caused by <italic><tp:taxon-name><tp:taxon-name-part taxon-name-part-type="genus" reg="Rhinusa">R.</tp:taxon-name-part><tp:taxon-name-part taxon-name-part-type="species" reg="linariae">linariae</tp:taxon-name-part></tp:taxon-name></italic>. The females oviposit eggs exclusively on well-developed galls that are not occupied by <italic><tp:taxon-name><tp:taxon-name-part taxon-name-part-type="genus" reg="Rhinusa">R.</tp:taxon-name-part><tp:taxon-name-part taxon-name-part-type="species" reg="linariae">linariae</tp:taxon-name-part></tp:taxon-name></italic> larvae. For this reason, the competition of these inquiline weevils with gall inducers has never been observed (IT, pers. obs.).</p></tp:treatment-sec><ref-list><ref id="B1"><mixed-citation xmlns:xlink="http://www.w3.org/1999/xlink" xlink:type="simple"><person-group><name name-style="western"><surname>Alonso-Zarazaga</surname><given-names>MA</given-names></name><name name-style="western"><surname>Barrios</surname><given-names>H</given-names></name><name name-style="western"><surname>Borovec</surname><given-names>R</given-names></name><name name-style="western"><surname>Bouchard</surname><given-names>P</given-names></name><name name-style="western"><surname>Caldara</surname><given-names>R</given-names></name><name name-style="western"><surname>Colonnelli</surname><given-names>E</given-names></name><name name-style="western"><surname>Gültekin</surname><given-names>L</given-names></name><name name-style="western"><surname>Hlaváč</surname><given-names>P</given-names></name><name name-style="western"><surname>Korotyaev</surname><given-names>B</given-names></name><name name-style="western"><surname>Lyal</surname><given-names>CHC</given-names></name><name name-style="western"><surname>Machado</surname><given-names>A</given-names></name><name name-style="western"><surname>Meregalli</surname><given-names>M</given-names></name><name name-style="western"><surname>Pierotti</surname><given-names>H</given-names></name><name name-style="western"><surname>Ren</surname><given-names>L</given-names></name><name name-style="western"><surname>Sánchez-Ruiz</surname><given-names>M</given-names></name><name name-style="western"><surname>Sforzi</surname><given-names>A</given-names></name><name name-style="western"><surname>Silfverberg</surname><given-names>H</given-names></name><name name-style="western"><surname>Skuhrovec</surname><given-names>J</given-names></name><name name-style="western"><surname>Trýzna</surname><given-names>M</given-names></name><name name-style="western"><surname>Velázquez de Castro</surname><given-names>AJ</given-names></name><name name-style="western"><surname>Yunakov</surname><given-names>NN</given-names></name></person-group> (<year>2023</year>) <article-title>Cooperative Catalogue of Palaearctic <tp:taxon-name><tp:taxon-name-part taxon-name-part-type="order">Coleoptera</tp:taxon-name-part></tp:taxon-name><tp:taxon-name><tp:taxon-name-part taxon-name-part-type="superfamily">Curculionoidea</tp:taxon-name-part></tp:taxon-name>. 2<sup>nd</sup> Edn.</article-title><source>Monografías electrónicas de la Sociedad Entomológica Aragonesa</source><volume>14</volume>: <fpage>1</fpage>–<lpage>780</lpage>.</mixed-citation></ref></ref-list></tp:taxon-treatment>
