# Supplementary material for: ﻿Description of immature stages of Rhinusa species (Coleoptera, Curculionidae, Mecinini) with a focus on diagnostic morphological characters at the species and genus levels
Source: Zookeys. 2024 Mar 14;1195:1–94. doi: 10.3897/zookeys.1195.112328 (PMC10958164; doi:10.3897/zookeys.1195.112328)
Supplement: XML Treatment for Rhinusa eversmanni [file zookeys.1195.112328-treatment11.xml]

<!DOCTYPE tp:taxon-treatment
  PUBLIC "-//TaxonX//DTD Taxonomic Treatment Publishing DTD v0 20100105//EN" "tax-treatment-NSO.dtd">
<tp:taxon-treatment xmlns:tp="http://www.plazi.org/taxpub"><tp:treatment-meta><kwd-group><label>Taxon classification</label><kwd>
              <named-content content-type="kingdom">Animalia</named-content>
            </kwd><kwd>
              <named-content content-type="order">Coleoptera</named-content>
            </kwd><kwd>
              <named-content content-type="family">Curculionidae</named-content>
            </kwd></kwd-group><mixed-citation publication-type="journal"><person-group><name><surname>Gosik</surname><given-names>Rafał</given-names></name><name><surname>Caldara</surname><given-names>Roberto</given-names></name><name><surname>Toševski</surname><given-names>Ivo</given-names></name><name><surname>Skuhrovec</surname><given-names>Jiří</given-names></name></person-group><article-title>﻿Description of immature stages of <italic><tp:taxon-name><tp:taxon-name-part taxon-name-part-type="genus" reg="Rhinusa">Rhinusa</tp:taxon-name-part></tp:taxon-name></italic> species (<tp:taxon-name><tp:taxon-name-part taxon-name-part-type="order">Coleoptera</tp:taxon-name-part></tp:taxon-name>, <tp:taxon-name><tp:taxon-name-part taxon-name-part-type="family">Curculionidae</tp:taxon-name-part></tp:taxon-name>, <tp:taxon-name><tp:taxon-name-part taxon-name-part-type="tribe">Mecinini</tp:taxon-name-part></tp:taxon-name>) with a focus on diagnostic morphological characters at the species and genus levels</article-title><source>Zookeys</source><day>14</day><month>03</month><year>2024</year><volume>1195</volume><fpage>1</fpage><lpage>94</lpage><pub-id pub-id-type="doi">10.3897/zookeys.1195.112328</pub-id></mixed-citation></tp:treatment-meta><tp:nomenclature><label>﻿10)</label><tp:taxon-name>
            <object-id xmlns:xlink="http://www.w3.org/1999/xlink" content-type="arpha" xlink:type="simple">298AD9D9-9FDC-546E-A354-7EAA1DB4FB1F</object-id>
            <tp:taxon-name-part taxon-name-part-type="genus" reg="Rhinusa">Rhinusa</tp:taxon-name-part>
            <tp:taxon-name-part taxon-name-part-type="species" reg="eversmanni">eversmanni</tp:taxon-name-part>
          </tp:taxon-name><tp:taxon-authority>(Rosenschoeld, 1838)</tp:taxon-authority></tp:nomenclature><tp:treatment-sec sec-type="material" id="SECID0EHFBK"><title>Material examined.</title><p>9 mature larvae; 4 ♂ and 2 ♀ pupae. Serbia, Didići, ex <italic><tp:taxon-name><tp:taxon-name-part taxon-name-part-type="genus" reg="Linaria">Linaria</tp:taxon-name-part><tp:taxon-name-part taxon-name-part-type="species" reg="vulgaris">vulgaris</tp:taxon-name-part></tp:taxon-name></italic>, 05.07.2017, leg., det. I. Toševski.</p></tp:treatment-sec><tp:treatment-sec sec-type="description" id="SECID0EYFBK"><title>Description of mature larva</title><p><bold>(Figs <xref ref-type="fig" rid="F46">46A, B</xref>, <xref ref-type="fig" rid="F47">47A–E</xref>, <xref ref-type="fig" rid="F48">48A–C</xref>). <italic>Measurements</italic></bold> (in mm). Body length: 2.70–4.10 (avg. 3.10). The widest place in the body (meso- and metathorax) measures up to 1.30. Head width: 0.60–065 (avg. 0.62).</p><fig id="F46" position="float" orientation="portrait"><object-id xmlns:xlink="http://www.w3.org/1999/xlink" content-type="doi" xlink:type="simple">10.3897/zookeys.1195.112328.figure46</object-id><object-id xmlns:xlink="http://www.w3.org/1999/xlink" content-type="arpha" xlink:type="simple">672FF206-5773-5FF5-B670-63CAC6D04C3F</object-id><label>Figure 46.</label><caption><p><italic><tp:taxon-name><tp:taxon-name-part taxon-name-part-type="genus" reg="Rhinusa">Rhinusa</tp:taxon-name-part><tp:taxon-name-part taxon-name-part-type="species" reg="eversmanni">eversmanni</tp:taxon-name-part></tp:taxon-name></italic> (Rosenschoeld, 1838) mature larva <bold>A</bold> habitus <bold>B</bold> head, frontal view.</p></caption><graphic xmlns:xlink="http://www.w3.org/1999/xlink" xlink:href="zookeys-1195-001_article-112328__-g046.jpg" position="float" orientation="portrait" xlink:type="simple" id="oo_1001274.jpg"><uri content-type="original_file" xlink:type="simple">https://binary.pensoft.net/fig/1001274</uri></graphic></fig><fig id="F47" position="float" orientation="portrait"><object-id xmlns:xlink="http://www.w3.org/1999/xlink" content-type="doi" xlink:type="simple">10.3897/zookeys.1195.112328.figure47</object-id><object-id xmlns:xlink="http://www.w3.org/1999/xlink" content-type="arpha" xlink:type="simple">787EEE1C-C12F-55AF-9D2F-241793B95618</object-id><label>Figure 47.</label><caption><p><italic><tp:taxon-name><tp:taxon-name-part taxon-name-part-type="genus" reg="Rhinusa">Rhinusa</tp:taxon-name-part><tp:taxon-name-part taxon-name-part-type="species" reg="eversmanni">eversmanni</tp:taxon-name-part></tp:taxon-name></italic> (Rosenschoeld, 1838) mature larva, head and mouth parts <bold>A</bold> head <bold>B</bold> antenna <bold>C</bold> clypeus and labrum (left side), epipharynx (right side) <bold>D</bold> left mandible <bold>E</bold> maxillolabial complex (schemes). Abbreviations: at–antenna, lr–labral rods, sa–sensillum ampullaceum, sb–sensillum basiconicum, Se–sensorium, st–stemmata, setae: <italic>als</italic>–anterolateral, <italic>ams</italic>–anteromedial, <italic>cls</italic>–clypeal, <italic>des</italic>–dorsal epicranial, <italic>dms</italic>–dorsal malar, <italic>fs</italic>–frontal epicranial, <italic>les</italic>–lateral epicranial, <italic>ligs</italic>–ligular, <italic>lrs</italic>–labral, <italic>mbs</italic>–malar basiventral, <italic>mds</italic>–mandibular dorsal, <italic>mes</italic>–medial, <italic>mpxs</italic>–maxillary palp, <italic>pes</italic>–postepicranial, <italic>pfs</italic>–palpiferal, <italic>pms</italic>–postmental, <italic>prms</italic>–premental, <italic>stps</italic>–stipital, <italic>ves</italic>–ventral, <italic>vms</italic>–ventral malar.</p></caption><graphic xmlns:xlink="http://www.w3.org/1999/xlink" xlink:href="zookeys-1195-001_article-112328__-g047.jpg" position="float" orientation="portrait" xlink:type="simple" id="oo_1001275.jpg"><uri content-type="original_file" xlink:type="simple">https://binary.pensoft.net/fig/1001275</uri></graphic></fig><fig id="F48" position="float" orientation="portrait"><object-id xmlns:xlink="http://www.w3.org/1999/xlink" content-type="doi" xlink:type="simple">10.3897/zookeys.1195.112328.figure48</object-id><object-id xmlns:xlink="http://www.w3.org/1999/xlink" content-type="arpha" xlink:type="simple">4A7F4EDD-CCB0-584F-B925-7198DE69DCEB</object-id><label>Figure 48.</label><caption><p><italic><tp:taxon-name><tp:taxon-name-part taxon-name-part-type="genus" reg="Rhinusa">Rhinusa</tp:taxon-name-part><tp:taxon-name-part taxon-name-part-type="species" reg="eversmanni">eversmanni</tp:taxon-name-part></tp:taxon-name></italic> (Rosenschoeld, 1838) mature larva, habitus <bold>A</bold> lateral view of thoracic segments <bold>B</bold> lateral view of abdominal segment I <bold>C</bold> lateral view of abdominal segments VII–X (schemes). Abbreviations: Th. 1–3–number of thoracic segments, Abd. 1–10–number of abdominal seg, setae: <italic>as</italic>–alar, <italic>ds</italic>–dorsal, <italic>eps</italic>–epipleural, <italic>eus</italic>–eusternal, <italic>lsts</italic>–laterosternal, <italic>pda</italic>–pedal, <italic>pds</italic>–postdorsal, <italic>prns</italic>–pronotal, <italic>prs</italic>–prodorsal, <italic>ss</italic>–spiracular, <italic>ps</italic>–pleural, <italic>sts</italic>–sternal.</p></caption><graphic xmlns:xlink="http://www.w3.org/1999/xlink" xlink:href="zookeys-1195-001_article-112328__-g048.jpg" position="float" orientation="portrait" xlink:type="simple" id="oo_1001276.jpg"><uri content-type="original_file" xlink:type="simple">https://binary.pensoft.net/fig/1001276</uri></graphic></fig><p><bold><italic>General</italic>.</bold> Body elongate, slender, strongly curved, rounded in cross section (Fig. <xref ref-type="fig" rid="F46">46A</xref>). All thoracic segments equal in size. Meso- and metathorax each divided dorsally into two folds (prodorsal fold vestigial, postdorsal fold prominent). Pedal folds of thoracic segments isolated, conical. Abdominal segments I–III of similar size, next segments tapering towards posterior body end. Abdominal segments I–VII each divided dorsally into two folds: postdorsal folds much higher than prodorsal folds. Segments VIII and IX dorsally undivided. Epipleural folds of segments I–VIII conical. Laterosternal and eusternal folds of segments I–VIII conical, well isolated. Abdominal segment X divided into four folds of equal size. Anus situated ventrally.</p><p>Thoracic and abdominal spiracles unicameral; thoracic spiracles (Fig. <xref ref-type="fig" rid="F46">46A</xref>) placed laterally close to mesothorax; abdominal spiracles (Fig. <xref ref-type="fig" rid="F46">46A</xref>) placed medially on segments I–VIII.</p><p><bold><italic>Colouration</italic>.</bold> Dark brown to brown head, medial parts of epicranium less sclerotised (Fig. <xref ref-type="fig" rid="F46">46B</xref>). Prodorsal sclerite brownish. All thoracic and abdominal segments whitish (Fig. <xref ref-type="fig" rid="F46">46A</xref>). Cuticle densely covered with cuticular asperities. All setae of thorax and abdomen placed on dark brown spots.</p><p><bold><italic>Vestiture</italic>.</bold> Setae on body thin, brown, different in length (minute to long).</p><p><bold><italic>Head capsule</italic></bold> (Figs <xref ref-type="fig" rid="F46">46B</xref>, <xref ref-type="fig" rid="F47">47A</xref>). Head suboval, endocarinal line present, reaching to the 3/4 of the length of frons. Frontal sutures on head distinct, very wide. Frons covered with knobby, dark asperities. Single pair of stemmata in the form of small black spots (st) placed laterally, close to the end of the frontal suture. <italic>Des<sub>1</sub></italic> long, located in middle part of epicranium; long <italic>des<sub>2</sub></italic> located anteriorly; long <italic>des<sub>3</sub></italic> placed almost on the border of the frontal suture; minute <italic>des<sub>4</sub></italic>, located laterally; and elongated <italic>des<sub>5</sub></italic> placed anterolaterally above stemma (Fig. <xref ref-type="fig" rid="F47">47A</xref>). <italic>Fs<sub>1</sub></italic> short, located posterolaterally; <italic>fs<sub>2</sub></italic> and <italic>fs<sub>3</sub></italic> absent; <italic>fs<sub>4</sub></italic> long, located anteriorly; and long <italic>fs<sub>5</sub></italic> located anterolaterally, close to antenna (Fig. <xref ref-type="fig" rid="F47">47A</xref>). <italic>Les<sub>1</sub></italic> and <italic>les<sub>2</sub></italic> medium; two short <italic>ves</italic>. Epicranial area with four <italic>pes</italic>.</p><p><bold><italic>Antennae</italic></bold> placed distally of the frontal suture, on the inside; membranous and distinctly convex basal article bearing one conical, moderately elongate sensorium, plus a single sensillum ampullaceum and two sensilla basiconica (Fig. <xref ref-type="fig" rid="F47">47B</xref>).</p><p><bold><italic>Clypeus</italic></bold> (Fig. <xref ref-type="fig" rid="F47">47C</xref>) trapezoidal, ~ 2.7 × as wide as long with two short <italic>cls</italic>, localised posterolaterally, with one sensillum between them; posterior part distinctly less sclerotised than the basal part; anterior border straight.</p><p><bold><italic>Mouth parts</italic>.</bold> Labrum (Fig. <xref ref-type="fig" rid="F47">47C</xref>) ~ 2.4 × as wide as long, with three piliform <italic>lrs</italic>, various long; <italic>lrs<sub>1</sub></italic> and <italic>lrs<sub>2</sub></italic> elongated, located medially, <italic>lrs<sub>3</sub></italic> medium, located anterolaterally; anterior border bi-sinuate. Epipharynx (Fig. <xref ref-type="fig" rid="F47">47C</xref>) with three elongated finger-like <italic>als</italic>, almost identical in length; two piliform <italic>ams</italic> variable in length; single finger-like <italic>mes</italic>; labral rods (lr) distinct, kidney shaped. Mandibles (Fig. <xref ref-type="fig" rid="F47">47D</xref>) bifid, cutting edge with additional, blunt tooth; two medium piliform and short <italic>mds</italic>, both located close to lateral border. Maxillolabial complex: maxilla brownish sclerotised (Fig. <xref ref-type="fig" rid="F47">47E</xref>), stipes with one <italic>stps</italic>, two <italic>pfs</italic> and one short <italic>mbs</italic> and one sensillum, <italic>stps</italic> and both <italic>pfs<sub>1–2</sub></italic> elongated; mala with five finger-like <italic>dms</italic> variable in length; four piliform <italic>vms</italic>, medium to short in length. Maxillary palpi two-segmented; basal palpomere wider and longer than distal one; basal palpomere with short <italic>mpxs</italic> and single sensillum, distal palpomere with a group of two or three apical sensilla in terminal receptive area. Prementum (Fig. <xref ref-type="fig" rid="F47">47E</xref>) close to oval-shaped, with one long <italic>prms</italic>; ligula with slightly sinuate margin and two short <italic>ligs</italic>; premental sclerite well sclerotised, U-shaped. Labial palpi one-segmented; palpi with a single pore, and a pair of apical sensilla (ampullacea) on terminal receptive area; surface of labium smooth. Postmentum (Fig. <xref ref-type="fig" rid="F47">47E</xref>) with three <italic>pms</italic>, medium <italic>pms<sub>1</sub></italic> located posteromedially, long <italic>pms<sub>2</sub></italic> located mediolaterally, and medium <italic>pms<sub>3</sub></italic> located anterolaterally; membranous area partially covered with knobby asperities.</p><p><bold><italic>Thorax</italic>.</bold> Prothorax (Fig. <xref ref-type="fig" rid="F48">48A</xref>) with 12 elongated to short <italic>prns</italic>, ten of them placed on dorsal sclerite; two medium <italic>ps</italic>; and single short <italic>eus</italic>. Mesothorax (Fig. <xref ref-type="fig" rid="F48">48A</xref>) without <italic>prs</italic>; with two elongated and two short <italic>pds</italic> (ordered: short, long, short, long); one long <italic>as</italic>; two long and single minute <italic>ss</italic>; one long <italic>eps</italic>; two long <italic>ps</italic>; and single minute <italic>eus</italic>. Chaetotaxy of metathorax (Fig. <xref ref-type="fig" rid="F48">48A</xref>) almost identical to that of mesothorax. Each pedal area of thoracic segments with four relatively long and one minute <italic>pda</italic>.</p><p><bold><italic>Abdomen</italic>.</bold> Segments I–VIII (Fig. <xref ref-type="fig" rid="F48">48B, C</xref>) with one minute <italic>prs</italic> (segments VII and VIII without); four <italic>pds</italic> of various length; one minute and one long <italic>ss</italic>; three long <italic>eps</italic>; one long <italic>ps</italic>; one medium <italic>lsts</italic>; and two short <italic>eus</italic>. Abdominal segment IX (Fig. <xref ref-type="fig" rid="F48">48C</xref>) with two minute and one medium <italic>ds</italic>; one medium and one minute <italic>ps</italic>; and two minute <italic>sts</italic>.</p></tp:treatment-sec><tp:treatment-sec sec-type="description" id="SECID0E4UBK"><title>Description of pupa</title><p><bold>(Figs <xref ref-type="fig" rid="F49">49A–C</xref>, <xref ref-type="fig" rid="F50">50A–C</xref>). <italic>Measurements</italic></bold> (in mm). Body length: 2.36–2.76; body width: 1.73–2.00; thorax width: 1.03–1.20; rostrum length: up to 0.86 ♂ and 1.23 ♀.</p><fig id="F49" position="float" orientation="portrait"><object-id xmlns:xlink="http://www.w3.org/1999/xlink" content-type="doi" xlink:type="simple">10.3897/zookeys.1195.112328.figure49</object-id><object-id xmlns:xlink="http://www.w3.org/1999/xlink" content-type="arpha" xlink:type="simple">05A4E18E-62DB-57F4-BB27-65025685F438</object-id><label>Figure 49.</label><caption><p><italic><tp:taxon-name><tp:taxon-name-part taxon-name-part-type="genus" reg="Rhinusa">Rhinusa</tp:taxon-name-part><tp:taxon-name-part taxon-name-part-type="species" reg="eversmanni">eversmanni</tp:taxon-name-part></tp:taxon-name></italic> (Rosenschoeld, 1838) pupa habitus <bold>A</bold> ventral view <bold>B</bold> lateral view <bold>C</bold> dorsal view.</p></caption><graphic xmlns:xlink="http://www.w3.org/1999/xlink" xlink:href="zookeys-1195-001_article-112328__-g049.jpg" position="float" orientation="portrait" xlink:type="simple" id="oo_1001277.jpg"><uri content-type="original_file" xlink:type="simple">https://binary.pensoft.net/fig/1001277</uri></graphic></fig><fig id="F50" position="float" orientation="portrait"><object-id xmlns:xlink="http://www.w3.org/1999/xlink" content-type="doi" xlink:type="simple">10.3897/zookeys.1195.112328.figure50</object-id><object-id xmlns:xlink="http://www.w3.org/1999/xlink" content-type="arpha" xlink:type="simple">BEAE2F9E-80E2-5BC9-BC8A-4DD97E8D4B63</object-id><label>Figure 50.</label><caption><p><italic><tp:taxon-name><tp:taxon-name-part taxon-name-part-type="genus" reg="Rhinusa">Rhinusa</tp:taxon-name-part><tp:taxon-name-part taxon-name-part-type="species" reg="eversmanni">eversmanni</tp:taxon-name-part></tp:taxon-name></italic> (Rosenschoeld, 1838) pupa habitus <bold>A</bold> ventral view <bold>B</bold> lateral view <bold>C</bold> dorsal view (schemes). Abbreviations: a–pr–abdominal protuberances, p–pr–pronotal protuberances, ur–urogomphi, setae: <italic>as</italic>–apical, <italic>d</italic>–dorsal, <italic>ds</italic>–discal, <italic>fes</italic>–femoral, <italic>l</italic>, <italic>ls</italic>–lateral, <italic>os</italic>–orbital, <italic>pas</italic>–postantennal, <italic>pls</italic>–posterolateral, <italic>rs</italic>–rostral, <italic>sos</italic>– supraorbital, <italic>v</italic>–ventral.</p></caption><graphic xmlns:xlink="http://www.w3.org/1999/xlink" xlink:href="zookeys-1195-001_article-112328__-g050.jpg" position="float" orientation="portrait" xlink:type="simple" id="oo_1001278.jpg"><uri content-type="original_file" xlink:type="simple">https://binary.pensoft.net/fig/1001278</uri></graphic></fig><p><bold><italic>Body</italic>.</bold> Integument white, stout. Head elongated protuberances present on head above eyes (h–pr). Rostrum elongated, reaching over mesocoxae (almost 4.2 × as wide as long on both male and female). Pronotum trapezoidal 2.5 × as wide as long. Pronotal setae placed on dark brown spots. Pronotal protuberances (p–pr) conical, flattened, sclerotised, separated at bases. Meso- and metanotum similar in size. Abdominal segments I–IV almost identical in size; segments V and VI tapering gradually, VII semicircular; segment VIII narrow; segment IX reduced. Urogomphi (ur) short, ending with sclerotised, sharp apexes (Fig. <xref ref-type="fig" rid="F49">49A–C</xref>).</p><p><bold><italic>Chaetotaxy</italic>.</bold> Well developed, setae elongated to short, transparent. Head with one medium <italic>sos</italic> and one medium <italic>os</italic>. Rostrum with a single <italic>rs</italic> (Fig. <xref ref-type="fig" rid="F50">50A</xref>). Pronotum with three <italic>as</italic>, three <italic>ls</italic>, and three <italic>pls</italic> all elongated, equal in length. Dorsal parts of meso- and metathorax with three setae of various length, placed medially. Apex of femora with a single long <italic>fes</italic> (Fig. <xref ref-type="fig" rid="F50">50A–C</xref>). Abdominal segments I–VII dorsally with four setae dorsally, variable in length: first and third minute, second, short, and fourth medium; setae first to third placed close to posterior margin of the segment, fourth placed below stigma (on segment VII all setae medium). Abdominal segments VII and VIII with four elongated setae dorsally. Each lateral part of abdominal segments I–VIII with one short seta. Ventral parts of abdominal segments I–VIII with three short setae. Abdominal segment IX with four short setae ventrally (Fig. <xref ref-type="fig" rid="F50">50A–C</xref>).</p></tp:treatment-sec><tp:treatment-sec sec-type="remarks" id="SECID0EPZBK"><title>Remarks and comparative notes.</title><p>This is an uncommon species with a wide and fragmentary distribution: France, Italy, Germany, Czech Republic, Ukraine, Russia, Kazakhstan, Uzbekistan, and Tajikistan (<xref ref-type="bibr" rid="B1">Alonso-Zarazaga et al. 2023</xref>). At the adult stage, it is easily distinguishable from the other species of the group by the shape and length of the rostrum, especially in the female, which has a longer antennal club than all the other species of the genus.</p></tp:treatment-sec><tp:treatment-sec sec-type="notes" id="SECID0EZZBK"><title>Biological notes.</title><p>The stem galls caused by <italic><tp:taxon-name><tp:taxon-name-part taxon-name-part-type="genus" reg="Rhinusa">R.</tp:taxon-name-part><tp:taxon-name-part taxon-name-part-type="species" reg="pilosa">pilosa</tp:taxon-name-part></tp:taxon-name></italic> on <italic><tp:taxon-name><tp:taxon-name-part taxon-name-part-type="genus" reg="Linaria">L.</tp:taxon-name-part><tp:taxon-name-part taxon-name-part-type="species" reg="vulgaris">vulgaris</tp:taxon-name-part></tp:taxon-name></italic> and by <italic><tp:taxon-name><tp:taxon-name-part taxon-name-part-type="genus" reg="Rhinusa">R.</tp:taxon-name-part><tp:taxon-name-part taxon-name-part-type="species" reg="rara">rara</tp:taxon-name-part></tp:taxon-name></italic> on <italic><tp:taxon-name><tp:taxon-name-part taxon-name-part-type="genus" reg="Linaria">L.</tp:taxon-name-part><tp:taxon-name-part taxon-name-part-type="species" reg="genistifolia">genistifolia</tp:taxon-name-part></tp:taxon-name></italic> or <italic><tp:taxon-name><tp:taxon-name-part taxon-name-part-type="genus" reg="Linaria">L.</tp:taxon-name-part><tp:taxon-name-part taxon-name-part-type="species" reg="dalmatica">dalmatica</tp:taxon-name-part></tp:taxon-name></italic> are niches for the development of <italic><tp:taxon-name><tp:taxon-name-part taxon-name-part-type="genus" reg="Rhinusa">R.</tp:taxon-name-part><tp:taxon-name-part taxon-name-part-type="species" reg="eversmanni">eversmanni</tp:taxon-name-part></tp:taxon-name></italic>, which is another inquiline weevil. The females oviposit their eggs on fully developed galls, and hatched larvae bore holes towards the central portion of the gall, where larvae of the gall inducer are positioned. Larvae of <italic><tp:taxon-name><tp:taxon-name-part taxon-name-part-type="genus" reg="Rhinusa">R.</tp:taxon-name-part><tp:taxon-name-part taxon-name-part-type="species" reg="eversmanni">eversmanni</tp:taxon-name-part></tp:taxon-name></italic> are very aggressive, killing all resident larvae inside galls, while competition between them inside galls is pronounced and cannibalism is commonly observed. Over 20 adults of <italic><tp:taxon-name><tp:taxon-name-part taxon-name-part-type="genus" reg="Rhinusa">R.</tp:taxon-name-part><tp:taxon-name-part taxon-name-part-type="species" reg="eversmanni">eversmanni</tp:taxon-name-part></tp:taxon-name></italic> can develop in the larger gall induced by <italic><tp:taxon-name><tp:taxon-name-part taxon-name-part-type="genus" reg="Rhinusa">R.</tp:taxon-name-part><tp:taxon-name-part taxon-name-part-type="species" reg="pilosa">pilosa</tp:taxon-name-part></tp:taxon-name></italic> or <italic><tp:taxon-name><tp:taxon-name-part taxon-name-part-type="genus" reg="Rhinusa">R.</tp:taxon-name-part><tp:taxon-name-part taxon-name-part-type="species" reg="rara">rara</tp:taxon-name-part></tp:taxon-name></italic> (<xref ref-type="bibr" rid="B57">Toševski et al. 2015</xref>).</p></tp:treatment-sec><ref-list><ref id="B1"><mixed-citation xmlns:xlink="http://www.w3.org/1999/xlink" xlink:type="simple"><person-group><name name-style="western"><surname>Alonso-Zarazaga</surname><given-names>MA</given-names></name><name name-style="western"><surname>Barrios</surname><given-names>H</given-names></name><name name-style="western"><surname>Borovec</surname><given-names>R</given-names></name><name name-style="western"><surname>Bouchard</surname><given-names>P</given-names></name><name name-style="western"><surname>Caldara</surname><given-names>R</given-names></name><name name-style="western"><surname>Colonnelli</surname><given-names>E</given-names></name><name name-style="western"><surname>Gültekin</surname><given-names>L</given-names></name><name name-style="western"><surname>Hlaváč</surname><given-names>P</given-names></name><name name-style="western"><surname>Korotyaev</surname><given-names>B</given-names></name><name name-style="western"><surname>Lyal</surname><given-names>CHC</given-names></name><name name-style="western"><surname>Machado</surname><given-names>A</given-names></name><name name-style="western"><surname>Meregalli</surname><given-names>M</given-names></name><name name-style="western"><surname>Pierotti</surname><given-names>H</given-names></name><name name-style="western"><surname>Ren</surname><given-names>L</given-names></name><name name-style="western"><surname>Sánchez-Ruiz</surname><given-names>M</given-names></name><name name-style="western"><surname>Sforzi</surname><given-names>A</given-names></name><name name-style="western"><surname>Silfverberg</surname><given-names>H</given-names></name><name name-style="western"><surname>Skuhrovec</surname><given-names>J</given-names></name><name name-style="western"><surname>Trýzna</surname><given-names>M</given-names></name><name name-style="western"><surname>Velázquez de Castro</surname><given-names>AJ</given-names></name><name name-style="western"><surname>Yunakov</surname><given-names>NN</given-names></name></person-group> (<year>2023</year>) <article-title>Cooperative Catalogue of Palaearctic <tp:taxon-name><tp:taxon-name-part taxon-name-part-type="order">Coleoptera</tp:taxon-name-part></tp:taxon-name><tp:taxon-name><tp:taxon-name-part taxon-name-part-type="superfamily">Curculionoidea</tp:taxon-name-part></tp:taxon-name>. 2<sup>nd</sup> Edn.</article-title><source>Monografías electrónicas de la Sociedad Entomológica Aragonesa</source><volume>14</volume>: <fpage>1</fpage>–<lpage>780</lpage>.</mixed-citation></ref><ref id="B57"><mixed-citation xmlns:xlink="http://www.w3.org/1999/xlink" xlink:type="simple"><person-group><name name-style="western"><surname>Toševski</surname><given-names>I</given-names></name><name name-style="western"><surname>Caldara</surname><given-names>R</given-names></name><name name-style="western"><surname>Jović</surname><given-names>J</given-names></name><name name-style="western"><surname>Hernández-Vera</surname><given-names>G</given-names></name><name name-style="western"><surname>Baviera</surname><given-names>C</given-names></name><name name-style="western"><surname>Gassmann</surname><given-names>A</given-names></name><name name-style="western"><surname>Emerson</surname><given-names>BC</given-names></name></person-group> (<year>2015</year>) <article-title>Hostassociated genetic divergence and taxonomy in the <italic><tp:taxon-name><tp:taxon-name-part taxon-name-part-type="genus">Rhinusa</tp:taxon-name-part><tp:taxon-name-part taxon-name-part-type="species">pilosa</tp:taxon-name-part></tp:taxon-name></italic> Gyllenhal species complex: An integrative approach.</article-title><source>Systematic Entomology</source><volume>40</volume>(<issue>1</issue>): <fpage>268</fpage>–<lpage>287</lpage>. <ext-link xlink:href="10.1111/syen.12109" ext-link-type="doi" xlink:type="simple">https://doi.org/10.1111/syen.12109</ext-link></mixed-citation></ref></ref-list></tp:taxon-treatment>
