# Supplementary material for: ﻿Description of immature stages of Rhinusa species (Coleoptera, Curculionidae, Mecinini) with a focus on diagnostic morphological characters at the species and genus levels
Source: Zookeys. 2024 Mar 14;1195:1–94. doi: 10.3897/zookeys.1195.112328 (PMC10958164; doi:10.3897/zookeys.1195.112328)
Supplement: XML Treatment for Rhinusa incana [file zookeys.1195.112328-treatment12.xml]

<!DOCTYPE tp:taxon-treatment
  PUBLIC "-//TaxonX//DTD Taxonomic Treatment Publishing DTD v0 20100105//EN" "tax-treatment-NSO.dtd">
<tp:taxon-treatment xmlns:tp="http://www.plazi.org/taxpub"><tp:treatment-meta><kwd-group><label>Taxon classification</label><kwd>
              <named-content content-type="kingdom">Animalia</named-content>
            </kwd><kwd>
              <named-content content-type="order">Coleoptera</named-content>
            </kwd><kwd>
              <named-content content-type="family">Curculionidae</named-content>
            </kwd></kwd-group><mixed-citation publication-type="journal"><person-group><name><surname>Gosik</surname><given-names>Rafał</given-names></name><name><surname>Caldara</surname><given-names>Roberto</given-names></name><name><surname>Toševski</surname><given-names>Ivo</given-names></name><name><surname>Skuhrovec</surname><given-names>Jiří</given-names></name></person-group><article-title>﻿Description of immature stages of <italic><tp:taxon-name><tp:taxon-name-part taxon-name-part-type="genus" reg="Rhinusa">Rhinusa</tp:taxon-name-part></tp:taxon-name></italic> species (<tp:taxon-name><tp:taxon-name-part taxon-name-part-type="order">Coleoptera</tp:taxon-name-part></tp:taxon-name>, <tp:taxon-name><tp:taxon-name-part taxon-name-part-type="family">Curculionidae</tp:taxon-name-part></tp:taxon-name>, <tp:taxon-name><tp:taxon-name-part taxon-name-part-type="tribe">Mecinini</tp:taxon-name-part></tp:taxon-name>) with a focus on diagnostic morphological characters at the species and genus levels</article-title><source>Zookeys</source><day>14</day><month>03</month><year>2024</year><volume>1195</volume><fpage>1</fpage><lpage>94</lpage><pub-id pub-id-type="doi">10.3897/zookeys.1195.112328</pub-id></mixed-citation></tp:treatment-meta><tp:nomenclature><label>﻿11)</label><tp:taxon-name>
            <object-id xmlns:xlink="http://www.w3.org/1999/xlink" content-type="arpha" xlink:type="simple">7FE726F9-3AE0-57FC-8E3F-1B3D0F9F8014</object-id>
            <tp:taxon-name-part taxon-name-part-type="genus" reg="Rhinusa">Rhinusa</tp:taxon-name-part>
            <tp:taxon-name-part taxon-name-part-type="species" reg="incana">incana</tp:taxon-name-part>
          </tp:taxon-name><tp:taxon-authority>(Kirsch, 1881)</tp:taxon-authority></tp:nomenclature><tp:treatment-sec sec-type="material" id="SECID0EV5BK"><title>Material examined.</title><p>5 mature larvae. Italia, Sicilia, San Cono, ex <italic><tp:taxon-name><tp:taxon-name-part taxon-name-part-type="genus" reg="Linaria">Linaria</tp:taxon-name-part><tp:taxon-name-part taxon-name-part-type="species" reg="multicaulis">multicaulis</tp:taxon-name-part></tp:taxon-name></italic> (L.) Mill., 06.05.2017, leg. C. Baviera, det. R. Caldara.</p></tp:treatment-sec><tp:treatment-sec sec-type="description" id="SECID0EG6BK"><title>Description of mature larva</title><p><bold>(Figs <xref ref-type="fig" rid="F51">51A, B</xref>, <xref ref-type="fig" rid="F52">52A–E</xref>, <xref ref-type="fig" rid="F53">53A–C</xref>). <italic>Measurements</italic></bold> (in mm). Body length: 2.25–3.00 (avg. 2.50). The widest place in the body (meso- and metathorax) measures up to 1.50. Head width: 0.60–070 (avg. 0.65).</p><fig id="F51" position="float" orientation="portrait"><object-id xmlns:xlink="http://www.w3.org/1999/xlink" content-type="doi" xlink:type="simple">10.3897/zookeys.1195.112328.figure51</object-id><object-id xmlns:xlink="http://www.w3.org/1999/xlink" content-type="arpha" xlink:type="simple">C1BCB540-4A66-5E35-B813-D8A9362D96E4</object-id><label>Figure 51.</label><caption><p><italic><tp:taxon-name><tp:taxon-name-part taxon-name-part-type="genus" reg="Rhinusa">Rhinusa</tp:taxon-name-part><tp:taxon-name-part taxon-name-part-type="species" reg="incana">incana</tp:taxon-name-part></tp:taxon-name></italic> (Kirsch, 1881) mature larva <bold>A</bold> habitus <bold>B</bold> head, frontal view.</p></caption><graphic xmlns:xlink="http://www.w3.org/1999/xlink" xlink:href="zookeys-1195-001_article-112328__-g051.jpg" position="float" orientation="portrait" xlink:type="simple" id="oo_1001279.jpg"><uri content-type="original_file" xlink:type="simple">https://binary.pensoft.net/fig/1001279</uri></graphic></fig><fig id="F52" position="float" orientation="portrait"><object-id xmlns:xlink="http://www.w3.org/1999/xlink" content-type="doi" xlink:type="simple">10.3897/zookeys.1195.112328.figure52</object-id><object-id xmlns:xlink="http://www.w3.org/1999/xlink" content-type="arpha" xlink:type="simple">98D09EE5-EDB9-5BAA-AC1F-B1526EA359B4</object-id><label>Figure 52.</label><caption><p><italic><tp:taxon-name><tp:taxon-name-part taxon-name-part-type="genus" reg="Rhinusa">Rhinusa</tp:taxon-name-part><tp:taxon-name-part taxon-name-part-type="species" reg="incana">incana</tp:taxon-name-part></tp:taxon-name></italic> (Kirsch, 1881) mature larva, head and mouth parts <bold>A</bold> head <bold>B</bold> antenna <bold>C</bold> clypeus and labrum (left side), epipharynx (right side) <bold>D</bold> left mandible <bold>E</bold> maxillolabial complex (schemes). Abbreviations: at–antenna, lr–labral rods, sb–sensillum basiconicum, Se–sensorium, st–stemmata, setae: <italic>als</italic>–anterolateral, <italic>ams</italic>–anteromedial, <italic>cls</italic>–clypeal, <italic>des</italic>–dorsal epicranial, <italic>dms</italic>–dorsal malar, <italic>fs</italic>–frontal epicranial, <italic>les</italic>–lateral epicranial, <italic>ligs</italic>–ligular, <italic>lrs</italic>–labral, <italic>mbs</italic>–malar basiventral, <italic>mds</italic>–mandibular dorsal, <italic>mes</italic>–medial, <italic>mpxs</italic>–maxillary palp, <italic>pes</italic>–postepicranial, <italic>pfs</italic>–palpiferal, <italic>pms</italic>–postmental, <italic>prms</italic>–premental, <italic>stps</italic>–stipital, <italic>ves</italic>–ventral, <italic>vms</italic>–ventral malar.</p></caption><graphic xmlns:xlink="http://www.w3.org/1999/xlink" xlink:href="zookeys-1195-001_article-112328__-g052.jpg" position="float" orientation="portrait" xlink:type="simple" id="oo_1001280.jpg"><uri content-type="original_file" xlink:type="simple">https://binary.pensoft.net/fig/1001280</uri></graphic></fig><fig id="F53" position="float" orientation="portrait"><object-id xmlns:xlink="http://www.w3.org/1999/xlink" content-type="doi" xlink:type="simple">10.3897/zookeys.1195.112328.figure53</object-id><object-id xmlns:xlink="http://www.w3.org/1999/xlink" content-type="arpha" xlink:type="simple">6A65A5E2-FC24-5FD0-BEFB-D0591D04161D</object-id><label>Figure 53.</label><caption><p><italic><tp:taxon-name><tp:taxon-name-part taxon-name-part-type="genus" reg="Rhinusa">Rhinusa</tp:taxon-name-part><tp:taxon-name-part taxon-name-part-type="species" reg="incana">incana</tp:taxon-name-part></tp:taxon-name></italic> (Kirsch, 1881) mature larva, habitus <bold>A</bold> lateral view of thoracic segments <bold>B</bold> lateral view of abdominal segment I <bold>C</bold> lateral view of abdominal segments VII–X (schemes). Abbreviations: Th. 1–3–number of thoracic segments, Abd. 1–10–number of abdominal seg, setae: <italic>as</italic>–alar, <italic>ds</italic>–dorsal, <italic>eps</italic>–epipleural, <italic>eus</italic>–eusternal, <italic>lsts</italic>–laterosternal, <italic>pda</italic>–pedal, <italic>pds</italic>–postdorsal, <italic>prns</italic>–pronotal, <italic>prs</italic>–prodorsal, <italic>ss</italic>–spiracular, <italic>ps</italic>–pleural, <italic>sts</italic>–sternal.</p></caption><graphic xmlns:xlink="http://www.w3.org/1999/xlink" xlink:href="zookeys-1195-001_article-112328__-g053.jpg" position="float" orientation="portrait" xlink:type="simple" id="oo_1001281.jpg"><uri content-type="original_file" xlink:type="simple">https://binary.pensoft.net/fig/1001281</uri></graphic></fig><p><bold><italic>General</italic>.</bold> Body elongate, slender, slightly curved, rounded in cross section (Fig. <xref ref-type="fig" rid="F51">51A</xref>). All thoracic segments equal in size. Meso- and metathorax each divided dorsally into two folds (prodorsal fold smaller than postdorsal fold). Pedal folds of thoracic segments isolated, conical. Abdominal segments I–V of similar size, next segments tapering towards posterior body end. Abdominal segments I–VII each divided dorsally into two folds: postdorsal folds much higher than prodorsal folds. Segments VIII and IX dorsally undivided. Epipleural folds of segments I–VIII conical. Laterosternal and eusternal folds of segments I–VIII conical, well isolated. Abdominal segment X divided into four folds of equal size. Anus situated ventrally, hidden in ninth segment.</p><p>Thoracic and abdominal spiracles unicameral; thoracic spiracles (Fig. <xref ref-type="fig" rid="F51">51A</xref>) placed laterally close to mesothorax; abdominal spiracles (Fig. <xref ref-type="fig" rid="F51">51A</xref>) placed medially on segments I–VIII.</p><p><bold><italic>Colouration</italic>.</bold> Yellow to brown head, medial parts of epicranium less sclerotised (Fig. <xref ref-type="fig" rid="F51">51B</xref>). All thoracic and abdominal segments whitish, covered with fine asperities (Fig. <xref ref-type="fig" rid="F51">51A</xref>).</p><p><bold><italic>Vestiture</italic>.</bold> Setae on body thin, transparent, different in length (minute to long).</p><p><bold><italic>Head capsule</italic></bold> (Figs <xref ref-type="fig" rid="F51">51B</xref>, <xref ref-type="fig" rid="F52">52A</xref>). Head slightly narrowed bilaterally, endocarinal line present, reaching to 3/4 length of frons. Frontal sutures on head partially indistinct, very wide. Frons covered with knobby, dark asperities. Two pairs of stemmata in the form of small black spots (st) placed laterally. <italic>Des<sub>1</sub></italic> very short, located in middle part of epicranium; medium <italic>des<sub>2</sub></italic> located anteriorly; long <italic>des<sub>3</sub></italic> placed almost on the border of the frontal suture; minute <italic>des<sub>4</sub></italic>, located laterally; and elongated <italic>des<sub>5</sub></italic> placed close to stemma (Fig. <xref ref-type="fig" rid="F52">52A</xref>). <italic>Fs<sub>1</sub></italic> minute, located posterolaterally; <italic>fs<sub>2</sub></italic> and <italic>fs<sub>3</sub></italic> minute; <italic>fs<sub>4</sub></italic> medium, located anteriorly; and long <italic>fs<sub>5</sub></italic> located anterolaterally, close to antenna (Fig. <xref ref-type="fig" rid="F52">52A</xref>). <italic>Les<sub>1</sub></italic> and <italic>les<sub>2</sub></italic> medium; two short <italic>ves</italic>. Epicranial area with three <italic>pes</italic>.</p><p><bold><italic>Antennae</italic></bold> placed distally of the frontal suture, on the inside; membranous and distinctly convex basal article bearing one conical elongate sensorium, plus two sensilla basiconica (Fig. <xref ref-type="fig" rid="F52">52B</xref>).</p><p><bold><italic>Clypeus</italic></bold> (Fig. <xref ref-type="fig" rid="F52">52C</xref>) trapezoidal, ~ 2.7 × as wide as long with two medium <italic>cls</italic>, localised posterolaterally, with one sensillum between them; anterior border straight.</p><p><bold><italic>Mouth parts</italic>.</bold> Labrum (Fig. <xref ref-type="fig" rid="F52">52C</xref>) ~ 2.4 × as wide as long, with three piliform <italic>lrs</italic>, various long; <italic>lrs<sub>1</sub></italic> elongated, placed posteromedially, <italic>lrs<sub>2</sub></italic> elongated, located anteromedially, <italic>lrs<sub>3</sub></italic> medium, located anterolaterally; anterior border bi-sinuate. Epipharynx (Fig. <xref ref-type="fig" rid="F52">52C</xref>) with two elongated finger-like <italic>als</italic>, almost identical in length, two piliform <italic>ams</italic> variable in length and two finger-like <italic>mes</italic> variable in length; labral rods (lr) distinct, elongated. Mandibles (Fig. <xref ref-type="fig" rid="F52">52D</xref>) bifid, with two medium piliform <italic>mds</italic>, both located close to lateral border. Maxillolabial complex: maxilla brownish sclerotised (Fig. <xref ref-type="fig" rid="F52">52E</xref>) stipes with one <italic>stps</italic>, two <italic>pfs</italic> and one relatively long <italic>mbs</italic> and one sensillum, <italic>stps</italic> and both <italic>pfs<sub>1–2</sub></italic> elongated; mala with five finger-like <italic>dms</italic> variable in length, placed in two groups (three + two); four piliform, <italic>vms</italic>, medium to short in length. Maxillary palpi two-segmented; basal palpomere slightly wider than distal one; basal palpomere with short <italic>mpxs</italic> and single sensillum, terminal receptive area of distal palpomere with a group of five or six apical sensilla; basal and distal palpomeres almost of the same length. Prementum (Fig. <xref ref-type="fig" rid="F52">52E</xref>) close to cup-shaped, with one long <italic>prms</italic>; ligula with distinctly sinuate margin and two <italic>ligs</italic> variable in length; premental sclerite well sclerotised, U-shaped. Labial palpi one-segmented; palpi with single pore; terminal receptive area with four or five apical sensilla (ampullacea); surface of labium smooth. Postmentum (Fig. <xref ref-type="fig" rid="F52">52E</xref>) with three <italic>pms</italic>, elongated <italic>pms<sub>1</sub></italic> located posteromedially, long <italic>pms<sub>2</sub></italic> located mediolaterally, and medium <italic>pms<sub>3</sub></italic> located anterolaterally; membranous area smooth.</p><p><bold><italic>Thorax</italic>.</bold> Prothorax (Fig. <xref ref-type="fig" rid="F53">53A</xref>) with eight <italic>prns</italic> (four relatively long and four short); two elongated <italic>ps</italic>; and single short <italic>eus</italic>. Mesothorax (Fig. <xref ref-type="fig" rid="F53">53A</xref>) with minute <italic>prs</italic>, single short and two medium <italic>pds</italic>; one minute <italic>as</italic>; three minute <italic>ss</italic>; two long <italic>eps</italic>; single long <italic>ps</italic>; and single minute <italic>eus</italic>. Chaetotaxy of metathorax (Fig. <xref ref-type="fig" rid="F53">53A</xref>) almost identical to that of mesothorax. Each pedal area of thoracic segments with six relatively long <italic>pda</italic>.</p><p><bold><italic>Abdomen</italic>.</bold> Segments I–VIII (Fig. <xref ref-type="fig" rid="F53">53B, C</xref>) with one minute <italic>prs</italic> (segment VIII without); four medium <italic>pds</italic>; one minute and one medium <italic>ss</italic>; three medium <italic>eps</italic>; one medium <italic>ps</italic>; one medium <italic>lsts</italic>; and two minute <italic>eus</italic>. Abdominal segment IX (Fig. <xref ref-type="fig" rid="F53">53C</xref>) with two short and one minute <italic>ds</italic>; one medium and one minute <italic>ps</italic>; and two minute <italic>sts</italic>.</p></tp:treatment-sec><tp:treatment-sec sec-type="remarks" id="SECID0ELOCK"><title>Remarks and comparative notes.</title><p>This species is distributed in the Iberian Peninsula, in southern Italy and Sicily, and in the western part of North Africa (<xref ref-type="bibr" rid="B1">Alonso-Zarazaga et al. 2023</xref>). It is very closely related to <italic><tp:taxon-name><tp:taxon-name-part taxon-name-part-type="genus" reg="Rhinusa">R.</tp:taxon-name-part><tp:taxon-name-part taxon-name-part-type="species" reg="neta">neta</tp:taxon-name-part></tp:taxon-name></italic>, from which it can be separated at adult stage by a few but constant characters (shape of the female rostrum, antennae inserted slightly more towards the base of the rostrum in both sexes, and scales of the dorsal vestiture slightly thinner).</p></tp:treatment-sec><tp:treatment-sec sec-type="notes" id="SECID0EAPCK"><title>Biological notes.</title><p>This species was collected in Sicily inside the seed capsules of <tp:taxon-name><tp:taxon-name-part taxon-name-part-type="genus" reg="Linaria">Linaria</tp:taxon-name-part><tp:taxon-name-part taxon-name-part-type="species" reg="multicaulis">multicaulis</tp:taxon-name-part><tp:taxon-name-part taxon-name-part-type="infraspecific-rank">subsp.</tp:taxon-name-part><tp:taxon-name-part taxon-name-part-type="subspecies" reg="aetnensis">aetnensis</tp:taxon-name-part></tp:taxon-name> Giardina and Zizza, <tp:taxon-name><tp:taxon-name-part taxon-name-part-type="genus" reg="Linaria">L.</tp:taxon-name-part><tp:taxon-name-part taxon-name-part-type="species" reg="multicaulis">multicaulis</tp:taxon-name-part><tp:taxon-name-part taxon-name-part-type="infraspecific-rank">subsp.</tp:taxon-name-part><tp:taxon-name-part taxon-name-part-type="subspecies" reg="humilis">humilis</tp:taxon-name-part></tp:taxon-name> (Guss.) De Leon. (<xref ref-type="bibr" rid="B5">Baviera and Caldara 2020</xref>) and <italic><tp:taxon-name><tp:taxon-name-part taxon-name-part-type="genus" reg="Linaria">L.</tp:taxon-name-part><tp:taxon-name-part taxon-name-part-type="species" reg="striata">striata</tp:taxon-name-part></tp:taxon-name></italic> (Lam.) DC. (<xref ref-type="bibr" rid="B23">Goggi 2004</xref>). In Algeria, its development occurs inside the seed capsules of <italic><tp:taxon-name><tp:taxon-name-part taxon-name-part-type="genus" reg="Linaria">L.</tp:taxon-name-part><tp:taxon-name-part taxon-name-part-type="species" reg="baborensis">baborensis</tp:taxon-name-part></tp:taxon-name></italic> Batt. and <italic><tp:taxon-name><tp:taxon-name-part taxon-name-part-type="genus" reg="Linaria">L.</tp:taxon-name-part><tp:taxon-name-part taxon-name-part-type="species" reg="heterophylla">heterophylla</tp:taxon-name-part></tp:taxon-name></italic> Desf. (<xref ref-type="bibr" rid="B18">de Peyerimhoff 1911</xref>).</p></tp:treatment-sec><ref-list><ref id="B1"><mixed-citation xmlns:xlink="http://www.w3.org/1999/xlink" xlink:type="simple"><person-group><name name-style="western"><surname>Alonso-Zarazaga</surname><given-names>MA</given-names></name><name name-style="western"><surname>Barrios</surname><given-names>H</given-names></name><name name-style="western"><surname>Borovec</surname><given-names>R</given-names></name><name name-style="western"><surname>Bouchard</surname><given-names>P</given-names></name><name name-style="western"><surname>Caldara</surname><given-names>R</given-names></name><name name-style="western"><surname>Colonnelli</surname><given-names>E</given-names></name><name name-style="western"><surname>Gültekin</surname><given-names>L</given-names></name><name name-style="western"><surname>Hlaváč</surname><given-names>P</given-names></name><name name-style="western"><surname>Korotyaev</surname><given-names>B</given-names></name><name name-style="western"><surname>Lyal</surname><given-names>CHC</given-names></name><name name-style="western"><surname>Machado</surname><given-names>A</given-names></name><name name-style="western"><surname>Meregalli</surname><given-names>M</given-names></name><name name-style="western"><surname>Pierotti</surname><given-names>H</given-names></name><name name-style="western"><surname>Ren</surname><given-names>L</given-names></name><name name-style="western"><surname>Sánchez-Ruiz</surname><given-names>M</given-names></name><name name-style="western"><surname>Sforzi</surname><given-names>A</given-names></name><name name-style="western"><surname>Silfverberg</surname><given-names>H</given-names></name><name name-style="western"><surname>Skuhrovec</surname><given-names>J</given-names></name><name name-style="western"><surname>Trýzna</surname><given-names>M</given-names></name><name name-style="western"><surname>Velázquez de Castro</surname><given-names>AJ</given-names></name><name name-style="western"><surname>Yunakov</surname><given-names>NN</given-names></name></person-group> (<year>2023</year>) <article-title>Cooperative Catalogue of Palaearctic <tp:taxon-name><tp:taxon-name-part taxon-name-part-type="order">Coleoptera</tp:taxon-name-part></tp:taxon-name><tp:taxon-name><tp:taxon-name-part taxon-name-part-type="superfamily">Curculionoidea</tp:taxon-name-part></tp:taxon-name>. 2<sup>nd</sup> Edn.</article-title><source>Monografías electrónicas de la Sociedad Entomológica Aragonesa</source><volume>14</volume>: <fpage>1</fpage>–<lpage>780</lpage>.</mixed-citation></ref><ref id="B5"><mixed-citation xmlns:xlink="http://www.w3.org/1999/xlink" xlink:type="simple"><person-group><name name-style="western"><surname>Baviera</surname><given-names>C</given-names></name><name name-style="western"><surname>Caldara</surname><given-names>R</given-names></name></person-group> (<year>2020</year>) <article-title>The <tp:taxon-name><tp:taxon-name-part taxon-name-part-type="subfamily">Curculioninae</tp:taxon-name-part></tp:taxon-name> (<tp:taxon-name><tp:taxon-name-part taxon-name-part-type="order">Coleoptera</tp:taxon-name-part></tp:taxon-name>: <tp:taxon-name><tp:taxon-name-part taxon-name-part-type="family">Curculionidae</tp:taxon-name-part></tp:taxon-name>) of Sicily: recent records and updated catalogue.</article-title><source>Atti della Accademia Peloritana dei Pericolanti Classe di Scienze Fisiche, Matematiche e Naturali</source><volume>98</volume>(<issue>1</issue>): <fpage>1</fpage>–<lpage>79</lpage>.</mixed-citation></ref><ref id="B23"><mixed-citation xmlns:xlink="http://www.w3.org/1999/xlink" xlink:type="simple"><person-group><name name-style="western"><surname>Goggi</surname><given-names>G</given-names></name></person-group> (<year>2004</year>) <article-title>Indagine faunistica sui Coleotteri delle isole Pelagie (Sicilia).</article-title><source>Giornale Italiano di Entomologia</source><volume>11</volume>: <fpage>127</fpage>–<lpage>143</lpage>.</mixed-citation></ref><ref id="B18"><mixed-citation xmlns:xlink="http://www.w3.org/1999/xlink" xlink:type="simple"><person-group><name name-style="western"><surname>de Peyerimhoff</surname><given-names>P</given-names></name></person-group> (<year>1911</year>) <article-title>Note sur la biologie de quelques coléoptères phytophages du Nord-Africain (Ie série).</article-title><source>Annales de la Société Entomologique de France</source><volume>80</volume>: <fpage>283</fpage>–<lpage>314</lpage>.</mixed-citation></ref></ref-list></tp:taxon-treatment>
