# Supplementary material for: ﻿Description of immature stages of Rhinusa species (Coleoptera, Curculionidae, Mecinini) with a focus on diagnostic morphological characters at the species and genus levels
Source: Zookeys. 2024 Mar 14;1195:1–94. doi: 10.3897/zookeys.1195.112328 (PMC10958164; doi:10.3897/zookeys.1195.112328)
Supplement: XML Treatment for Rhinusa neta [file zookeys.1195.112328-treatment13.xml]

<!DOCTYPE tp:taxon-treatment
  PUBLIC "-//TaxonX//DTD Taxonomic Treatment Publishing DTD v0 20100105//EN" "tax-treatment-NSO.dtd">
<tp:taxon-treatment xmlns:tp="http://www.plazi.org/taxpub"><tp:treatment-meta><kwd-group><label>Taxon classification</label><kwd>
              <named-content content-type="kingdom">Animalia</named-content>
            </kwd><kwd>
              <named-content content-type="order">Coleoptera</named-content>
            </kwd><kwd>
              <named-content content-type="family">Curculionidae</named-content>
            </kwd></kwd-group><mixed-citation publication-type="journal"><person-group><name><surname>Gosik</surname><given-names>Rafał</given-names></name><name><surname>Caldara</surname><given-names>Roberto</given-names></name><name><surname>Toševski</surname><given-names>Ivo</given-names></name><name><surname>Skuhrovec</surname><given-names>Jiří</given-names></name></person-group><article-title>﻿Description of immature stages of <italic><tp:taxon-name><tp:taxon-name-part taxon-name-part-type="genus" reg="Rhinusa">Rhinusa</tp:taxon-name-part></tp:taxon-name></italic> species (<tp:taxon-name><tp:taxon-name-part taxon-name-part-type="order">Coleoptera</tp:taxon-name-part></tp:taxon-name>, <tp:taxon-name><tp:taxon-name-part taxon-name-part-type="family">Curculionidae</tp:taxon-name-part></tp:taxon-name>, <tp:taxon-name><tp:taxon-name-part taxon-name-part-type="tribe">Mecinini</tp:taxon-name-part></tp:taxon-name>) with a focus on diagnostic morphological characters at the species and genus levels</article-title><source>Zookeys</source><day>14</day><month>03</month><year>2024</year><volume>1195</volume><fpage>1</fpage><lpage>94</lpage><pub-id pub-id-type="doi">10.3897/zookeys.1195.112328</pub-id></mixed-citation></tp:treatment-meta><tp:nomenclature><label>﻿12)</label><tp:taxon-name>
            <object-id xmlns:xlink="http://www.w3.org/1999/xlink" content-type="arpha" xlink:type="simple">AC465478-41D1-5C0E-9C8F-AA6D6977706D</object-id>
            <tp:taxon-name-part taxon-name-part-type="genus" reg="Rhinusa">Rhinusa</tp:taxon-name-part>
            <tp:taxon-name-part taxon-name-part-type="species" reg="neta">neta</tp:taxon-name-part>
          </tp:taxon-name><tp:taxon-authority>(Germar, 1821)</tp:taxon-authority></tp:nomenclature><tp:treatment-sec sec-type="material" id="SECID0EZSCK"><title>Material examined.</title><p>21 mature larvae; 7 ♂ and 12 ♀ pupae. Serbia, Zemun, ex <italic><tp:taxon-name><tp:taxon-name-part taxon-name-part-type="genus" reg="Linaria">Linaria</tp:taxon-name-part><tp:taxon-name-part taxon-name-part-type="species" reg="vulgaris">vulgaris</tp:taxon-name-part></tp:taxon-name></italic>, 15.08.2017, leg., det. I. Toševski.</p></tp:treatment-sec><tp:treatment-sec sec-type="redescription" id="SECID0EKTCK"><title>Redescription of mature larva</title><p><bold>(Figs <xref ref-type="fig" rid="F54">54A, B</xref>, <xref ref-type="fig" rid="F55">55A–E</xref>, <xref ref-type="fig" rid="F56">56A–C</xref>). <italic>Measurements</italic></bold> (in mm). Body length: 4.60–7.00 (avg. 5.20). The widest place in the body (meso- and metathorax) measures up to 1.50. Head width: 0.62–0.75 (avg. 0.70).</p><fig id="F54" position="float" orientation="portrait"><object-id xmlns:xlink="http://www.w3.org/1999/xlink" content-type="doi" xlink:type="simple">10.3897/zookeys.1195.112328.figure54</object-id><object-id xmlns:xlink="http://www.w3.org/1999/xlink" content-type="arpha" xlink:type="simple">6558A8FA-3C10-525E-863E-6787EB80AA05</object-id><label>Figure 54.</label><caption><p><italic><tp:taxon-name><tp:taxon-name-part taxon-name-part-type="genus" reg="Rhinusa">Rhinusa</tp:taxon-name-part><tp:taxon-name-part taxon-name-part-type="species" reg="neta">neta</tp:taxon-name-part></tp:taxon-name></italic> (Germar, 1821) mature larva <bold>A</bold> habitus <bold>B</bold> head, frontal view.</p></caption><graphic xmlns:xlink="http://www.w3.org/1999/xlink" xlink:href="zookeys-1195-001_article-112328__-g054.jpg" position="float" orientation="portrait" xlink:type="simple" id="oo_1001282.jpg"><uri content-type="original_file" xlink:type="simple">https://binary.pensoft.net/fig/1001282</uri></graphic></fig><fig id="F55" position="float" orientation="portrait"><object-id xmlns:xlink="http://www.w3.org/1999/xlink" content-type="doi" xlink:type="simple">10.3897/zookeys.1195.112328.figure55</object-id><object-id xmlns:xlink="http://www.w3.org/1999/xlink" content-type="arpha" xlink:type="simple">F3DBBF0C-0E58-5CA6-A6E2-1735F5D7FCBE</object-id><label>Figure 55.</label><caption><p><italic><tp:taxon-name><tp:taxon-name-part taxon-name-part-type="genus" reg="Rhinusa">Rhinusa</tp:taxon-name-part><tp:taxon-name-part taxon-name-part-type="species" reg="neta">neta</tp:taxon-name-part></tp:taxon-name></italic> (Germar, 1821) mature larva, head and mouth parts <bold>A</bold> head <bold>B</bold> antenna <bold>C</bold> clypeus and labrum (left side), epipharynx (right side) <bold>D</bold> left mandible <bold>E</bold> maxillolabial complex (schemes). Abbreviations: at–antenna, lr–labral rods, sa–sensillum ampullaceum, sb–sensillum basiconicum, Se–sensorium, st–stemmata, setae: <italic>als</italic>–anterolateral, <italic>ams</italic>–anteromedial, <italic>cls</italic>–clypeal, <italic>des</italic>–dorsal epicranial, <italic>dms</italic>–dorsal malar, <italic>fs</italic>–frontal epicranial, <italic>les</italic>–lateral epicranial, <italic>ligs</italic>–ligular, <italic>lrs</italic>–labral, <italic>mes</italic>–medial, <italic>mbs</italic>–malar basiventral, <italic>mds</italic>–mandibular dorsal, <italic>mpxs</italic>–maxillary palp, <italic>pes</italic>–postepicranial, <italic>pfs</italic>–palpiferal, <italic>pms</italic>–postmental, <italic>prms</italic>–premental, <italic>stps</italic>–stipital, <italic>ves</italic>–ventral, <italic>vms</italic>–ventral malar.</p></caption><graphic xmlns:xlink="http://www.w3.org/1999/xlink" xlink:href="zookeys-1195-001_article-112328__-g055.jpg" position="float" orientation="portrait" xlink:type="simple" id="oo_1001283.jpg"><uri content-type="original_file" xlink:type="simple">https://binary.pensoft.net/fig/1001283</uri></graphic></fig><fig id="F56" position="float" orientation="portrait"><object-id xmlns:xlink="http://www.w3.org/1999/xlink" content-type="doi" xlink:type="simple">10.3897/zookeys.1195.112328.figure56</object-id><object-id xmlns:xlink="http://www.w3.org/1999/xlink" content-type="arpha" xlink:type="simple">8A9661C9-D692-5465-98E2-A678185EE87D</object-id><label>Figure 56.</label><caption><p><italic><tp:taxon-name><tp:taxon-name-part taxon-name-part-type="genus" reg="Rhinusa">Rhinusa</tp:taxon-name-part><tp:taxon-name-part taxon-name-part-type="species" reg="neta">neta</tp:taxon-name-part></tp:taxon-name></italic> (Germar, 1821) mature larva, habitus <bold>A</bold> lateral view of thoracic segments <bold>B</bold> lateral view of abdominal segment I <bold>C</bold> lateral view of abdominal segments VII–X (schemes). Abbreviations: Th. 1–3–number of thoracic segments, Abd. 1–10–number of abdominal seg, setae: <italic>as</italic>–alar, <italic>ds</italic>–dorsal, <italic>eps</italic>–epipleural, <italic>eus</italic>–eusternal, <italic>lsts</italic>–laterosternal, <italic>pda</italic>–pedal, <italic>pds</italic>–postdorsal, <italic>prns</italic>–pronotal, <italic>prs</italic>–prodorsal, <italic>ss</italic>–spiracular, <italic>ps</italic>–pleural, <italic>sts</italic>–sternal.</p></caption><graphic xmlns:xlink="http://www.w3.org/1999/xlink" xlink:href="zookeys-1195-001_article-112328__-g056.jpg" position="float" orientation="portrait" xlink:type="simple" id="oo_1001284.jpg"><uri content-type="original_file" xlink:type="simple">https://binary.pensoft.net/fig/1001284</uri></graphic></fig><p><bold><italic>General</italic>.</bold> Body elongate, moderately slender, curved, rounded in cross section (Fig. <xref ref-type="fig" rid="F54">54A</xref>). All thoracic segments equal in size. Meso- and metathorax each divided dorsally into two folds (prodorsal fold distinctly smaller than postdorsal fold). Pedal folds of thoracic segments isolated, conical, and prominent. Abdominal segments I–III of similar size, next segments tapering towards posterior body end. Abdominal segments I–VII each divided dorsally into two almost equal in size folds; postdorsal folds only slightly higher than prodorsal folds. Segments VIII and IX dorsally undivided. Epipleural folds of segments I–VIII conical. Laterosternal and eusternal folds of segments I–VIII conical, weakly isolated. Abdominal segment X divided into four folds of equal size, lateral folds each with a single minute seta. Anus situated ventrally, almost completely covered by ninth segment.</p><p>Thoracic and abdominal spiracles unicameral; thoracic spiracles (Fig. <xref ref-type="fig" rid="F54">54A</xref>) placed laterally close to mesothorax; abdominal spiracles (Fig. <xref ref-type="fig" rid="F54">54A</xref>) placed medially on segments I–VIII.</p><p><bold><italic>Colouration</italic>.</bold> Dark yellow to brown head, medial parts of epicranium less sclerotised (Fig. <xref ref-type="fig" rid="F54">54B</xref>). All thoracic and abdominal segments whitish, premental shield only slightly darker than the rest of prodorsum (Fig. <xref ref-type="fig" rid="F54">54A</xref>). Cuticle covered with asperities.</p><p><bold><italic>Vestiture</italic>.</bold> Setae on body thin, yellowish, different in length (very short or medium).</p><p><bold><italic>Head capsule</italic></bold> (Figs <xref ref-type="fig" rid="F54">54B</xref>, <xref ref-type="fig" rid="F55">55A</xref>). Head suboval, endocarinal line present, reaching more than the 2/3 of the length of frons. Frontal sutures on head partially indistinct, wide. Frons covered with knobby, dark asperities. Single pair of stemmata in the form of small black spots (st) placed laterally, close to the end of the frontal suture. <italic>Des<sub>1</sub></italic> short, located in middle part of epicranium; long <italic>des<sub>2</sub></italic>; long <italic>des<sub>3</sub></italic> located anteriorly, almost on the border of the frontal suture; minute <italic>des<sub>4</sub></italic> located laterally; and long <italic>des<sub>5</sub></italic> placed anterolaterally above stemma (Fig. <xref ref-type="fig" rid="F55">55A</xref>). <italic>Fs<sub>1</sub></italic> short, located posterolaterally; <italic>fs<sub>2</sub></italic> and <italic>fs<sub>3</sub></italic> absent; <italic>fs<sub>4</sub></italic> medium, located anteriorly; and long <italic>fs<sub>5</sub></italic> located anterolaterally, close to antenna (Fig. <xref ref-type="fig" rid="F55">55A</xref>). <italic>Les<sub>1</sub></italic> and <italic>les<sub>2</sub></italic> medium; two short <italic>ves</italic>. Epicranial area with three <italic>pes</italic>.</p><p><bold><italic>Antennae</italic></bold> placed distally of the frontal suture, on the inside; membranous and distinctly convex basal article bearing one conical elongate sensorium, plus a single sensillum basiconicum and single sensillum ampullaceum (Fig. <xref ref-type="fig" rid="F55">55B</xref>).</p><p><bold><italic>Clypeus</italic></bold> (Fig. <xref ref-type="fig" rid="F55">55C</xref>) trapezoidal, ~ 3.5 × as wide as long with two medium <italic>cls</italic>, localised posterolaterally, with one sensillum between them; basolateral parts distinctly more sclerotised than the middle part; anterior border slightly curved towards the inside.</p><p><bold><italic>Mouth parts</italic>.</bold> Labrum (Fig. <xref ref-type="fig" rid="F55">55C</xref>) ~ 2.5 × as wide as long, with three piliform <italic>lrs</italic>, variable in length; <italic>lrs<sub>1</sub></italic> and <italic>lrs<sub>2</sub></italic> elongated, located medially, <italic>lrs<sub>3</sub></italic> short, located anterolaterally; anterior border bi-sinuate. Epipharynx (Fig. <xref ref-type="fig" rid="F55">55C</xref>) with three relatively elongated finger-like <italic>als</italic>, identical in length, three piliform <italic>ams</italic> variable in length and single short finger-like <italic>mes</italic>; labral rods (lr) elongated, close to kidney shaped. Mandibles (Fig. <xref ref-type="fig" rid="F55">55D</xref>) bifid, cutting edge smooth; two medium piliform and short <italic>mds</italic>, both located close to lateral border. Maxillolabial complex: maxilla brownish sclerotised (Fig. <xref ref-type="fig" rid="F55">55E</xref>), stipes with one <italic>stps</italic>, two <italic>pfs</italic> and one very short <italic>mbs</italic> and one sensillum, <italic>stps</italic> and both <italic>pfs<sub>1–2</sub></italic> relatively long; mala with six finger-like <italic>dms</italic> variable in length; four piliform <italic>vms</italic>, medium to short in length. Maxillary palpi two-segmented; basal palpomere distinctly wider and slightly longer than distal one; basal palpomere with short <italic>mpxs</italic> and two sensilla, distal palpomere with a group of four apical sensilla in terminal receptive area. Prementum (Fig. <xref ref-type="fig" rid="F55">55E</xref>) close to oval-shaped, with one long <italic>prms</italic>; ligula with slightly sinuate margin and two medium <italic>ligs</italic>; premental sclerite weakly sclerotised, only lateral parts well visible. Labial palpi one-segmented; each palp with a single pore, and a group of three apical sensilla basiconica on terminal receptive area; surface of labium smooth. Postmentum (Fig. <xref ref-type="fig" rid="F55">55E</xref>) with three <italic>pms</italic>, medium <italic>pms<sub>1</sub></italic> located anteromedially, long <italic>pms<sub>2</sub></italic> located laterally, and medium <italic>pms<sub>3</sub></italic> located anterolaterally; membranous area covered with knobby asperities.</p><p><bold><italic>Thorax</italic>.</bold> Prothorax (Fig. <xref ref-type="fig" rid="F56">56A</xref>) with eight medium to short <italic>prns</italic>; two medium <italic>ps</italic>; and single short <italic>eus</italic>. Mesothorax (Fig. <xref ref-type="fig" rid="F56">56A</xref>) with one minute <italic>prs</italic>, two medium and one minute <italic>pds</italic> (ordered: minute, medium, medium); one medium <italic>as</italic>; two medium and single minute <italic>ss</italic>; one medium <italic>eps</italic>; two medium <italic>ps</italic>; and single minute <italic>eus</italic>. Chaetotaxy of metathorax (Fig. <xref ref-type="fig" rid="F56">56A</xref>) almost identical to that of mesothorax. Each pedal area of thoracic segments with four relatively long and one minute <italic>pda</italic>.</p><p><bold><italic>Abdomen</italic>.</bold> Segments I–VIII (Fig. <xref ref-type="fig" rid="F56">56B, C</xref>) with one minute <italic>prs</italic> (segment VIII without); four <italic>pds</italic> of various length; one minute and one medium <italic>ss</italic>; three medium <italic>eps</italic>; one medium <italic>ps</italic>; one medium <italic>lsts</italic>; and two short <italic>eus</italic>. Abdominal segment IX (Fig. <xref ref-type="fig" rid="F56">56C</xref>) with one minute and one medium <italic>ds</italic>; one medium and one minute <italic>ps</italic>; and two minute <italic>sts</italic>.</p></tp:treatment-sec><tp:treatment-sec sec-type="description" id="SECID0EPCDK"><title>Description of pupa</title><p><bold>(Figs <xref ref-type="fig" rid="F57">57A–C</xref>, <xref ref-type="fig" rid="F58">58A–C</xref>). <italic>Measurements</italic></bold> (in mm). Body length: 2.70–4.20 (avg. 3.25); body width: 1.53–2.26 (avg. 2.10); thorax width: 1.00–1.53 (avg. 1.40); rostrum length: up to 0.73 ♂ and 0.83 ♀.</p><fig id="F57" position="float" orientation="portrait"><object-id xmlns:xlink="http://www.w3.org/1999/xlink" content-type="doi" xlink:type="simple">10.3897/zookeys.1195.112328.figure57</object-id><object-id xmlns:xlink="http://www.w3.org/1999/xlink" content-type="arpha" xlink:type="simple">BEE00DC9-67DD-569C-A6F0-9ED52DB70561</object-id><label>Figure 57.</label><caption><p><italic><tp:taxon-name><tp:taxon-name-part taxon-name-part-type="genus" reg="Rhinusa">Rhinusa</tp:taxon-name-part><tp:taxon-name-part taxon-name-part-type="species" reg="neta">neta</tp:taxon-name-part></tp:taxon-name></italic> (Germar, 1821) pupa habitus <bold>A</bold> ventral view <bold>B</bold> lateral view <bold>C</bold> dorsal view.</p></caption><graphic xmlns:xlink="http://www.w3.org/1999/xlink" xlink:href="zookeys-1195-001_article-112328__-g057.jpg" position="float" orientation="portrait" xlink:type="simple" id="oo_1001285.jpg"><uri content-type="original_file" xlink:type="simple">https://binary.pensoft.net/fig/1001285</uri></graphic></fig><fig id="F58" position="float" orientation="portrait"><object-id xmlns:xlink="http://www.w3.org/1999/xlink" content-type="doi" xlink:type="simple">10.3897/zookeys.1195.112328.figure58</object-id><object-id xmlns:xlink="http://www.w3.org/1999/xlink" content-type="arpha" xlink:type="simple">6DAE66C3-9DB6-5653-B218-E8D43A81B853</object-id><label>Figure 58.</label><caption><p><italic><tp:taxon-name><tp:taxon-name-part taxon-name-part-type="genus" reg="Rhinusa">Rhinusa</tp:taxon-name-part><tp:taxon-name-part taxon-name-part-type="species" reg="neta">neta</tp:taxon-name-part></tp:taxon-name></italic> (Germar, 1821) pupa habitus <bold>A</bold> ventral view <bold>B</bold> dorsal view <bold>C</bold> lateral view (schemes). Abbreviations: a–pr–abdominal protuberances, h–pr–head protuberances, p–pr–pronotal protuberances, ur–urogomphi, setae: <italic>as</italic>–apical, <italic>d</italic>–dorsal, <italic>ds</italic>–discal, <italic>fes</italic>–femoral, <italic>l</italic>, <italic>ls</italic>–lateral, <italic>os</italic>–orbital, <italic>pls</italic>–posterolateral, <italic>rs</italic>–rostral, <italic>sos</italic>– supraorbital, <italic>v</italic>–ventral.</p></caption><graphic xmlns:xlink="http://www.w3.org/1999/xlink" xlink:href="zookeys-1195-001_article-112328__-g058.jpg" position="float" orientation="portrait" xlink:type="simple" id="oo_1001286.jpg"><uri content-type="original_file" xlink:type="simple">https://binary.pensoft.net/fig/1001286</uri></graphic></fig><p><bold><italic>Body</italic>.</bold> Integument white, with some parts dark sclerotised; moderately stout, curved. All setae placed on dark brown spots. Head elongated protuberances present (h–pr) on head above eyes. Rostrum elongated, on both sexes almost 4 × as long as wide, reaching over mesocoxae. Pronotum trapezoidal 2.2 × as wide as long. Pronotal protuberances (p–pr) conical, flattened, sclerotised, separated at bases. Meso- and metanotum similar in size. Abdominal segments I–IV almost identical in size; segments V and VI tapering gradually, VII semicircular; segment VIII narrow; segment IX reduced. Abdominal segment VIII dorsally with flattened, weakly sclerotised abdominal protuberance (a–pr). Urogomphi (ur) short, ending with sclerotised, sharp apexes (Fig. <xref ref-type="fig" rid="F57">57A–C</xref>).</p><p><bold><italic>Chaetotaxy</italic>.</bold> Well developed, setae medium to elongated, transparent. Head with one medium <italic>sos</italic> and one medium <italic>os</italic>. Rostrum with two <italic>rs</italic> (Fig. <xref ref-type="fig" rid="F58">58A</xref>). Pronotum with three <italic>as</italic>, single <italic>ls</italic>, and three <italic>pls</italic> all equal in length. Dorsal parts of meso- and metathorax with three setae of various length, placed medially. Apex of femora with a single long <italic>fes</italic> (Fig. <xref ref-type="fig" rid="F58">58A–C</xref>). Abdominal segments I–VII dorsally with five setae, variable in length: first and third minute, second, fourth, and fifth medium; setae first to fourth placed close to posterior margin of the segment, fifth placed below stigma (on segments VI and VII all setae medium in size). Abdominal segment VIII dorsally with four elongated setae dorsally. Each lateral part of abdominal segments I–VIII with two short setae. Ventral parts of abdominal segments I–VIII with three medium setae. Abdominal segment IX with three short setae ventrally (Fig. <xref ref-type="fig" rid="F58">58A–C</xref>).</p></tp:treatment-sec><tp:treatment-sec sec-type="remarks" id="SECID0E6GDK"><title>Remarks and comparative notes.</title><p>This species is very common and has a wide distribution (western, central, and southern Europe, Caucasus, Iran, central Asia; <xref ref-type="bibr" rid="B1">Alonso-Zarazaga et al. 2023</xref>). It was accidentally introduced in North America (<xref ref-type="bibr" rid="B6">Buchanan 1937</xref>) but subsequently used as a biological control agent against the dalmatian toadflax (<italic><tp:taxon-name><tp:taxon-name-part taxon-name-part-type="genus" reg="Linaria">Linaria</tp:taxon-name-part><tp:taxon-name-part taxon-name-part-type="species" reg="dalmatica">dalmatica</tp:taxon-name-part></tp:taxon-name></italic>) and yellow toadflax (<italic><tp:taxon-name><tp:taxon-name-part taxon-name-part-type="genus" reg="Linaria">Linaria</tp:taxon-name-part><tp:taxon-name-part taxon-name-part-type="species" reg="vulgaris">vulgaris</tp:taxon-name-part></tp:taxon-name></italic>) (<xref ref-type="bibr" rid="B50">Sing et al. 2016</xref>). There are no noteworthy morphological differences between various populations living on different species of <italic><tp:taxon-name><tp:taxon-name-part taxon-name-part-type="genus" reg="Linaria">Linaria</tp:taxon-name-part></tp:taxon-name></italic>. The shape of the rostrum is the most useful character, which allows easy separation at adult stage of <italic><tp:taxon-name><tp:taxon-name-part taxon-name-part-type="genus" reg="Rhinusa">R.</tp:taxon-name-part><tp:taxon-name-part taxon-name-part-type="species" reg="neta">neta</tp:taxon-name-part></tp:taxon-name></italic> from the other species of the genus with short elytra, except for the western Mediterranean <italic><tp:taxon-name><tp:taxon-name-part taxon-name-part-type="genus" reg="Rhinusa">R.</tp:taxon-name-part><tp:taxon-name-part taxon-name-part-type="species" reg="incana">incana</tp:taxon-name-part></tp:taxon-name></italic>, from which it can be distinguished only by the shape of the female rostrum, the antennal insertion being located slightly more towards the apex of the rostrum in both sexes, and the scales of the dorsal vestiture being slightly stouter.</p><p>The descriptions of the larva and pupa of <italic><tp:taxon-name><tp:taxon-name-part taxon-name-part-type="genus" reg="Rhinusa">R.</tp:taxon-name-part><tp:taxon-name-part taxon-name-part-type="species" reg="neta">neta</tp:taxon-name-part></tp:taxon-name></italic> given by <xref ref-type="bibr" rid="B49">Ścibior and Łętowski (2018)</xref> are generally similar to ours, with some differences probably due to the nomenclature used by these authors. In our opinion, some setae were incorrectly identified in the larva, e.g., <italic>as<sub>1</sub></italic> instead of <italic>ls<sub>1</sub></italic>. There are also some discrepancies in the interpretation of pupal characters, such as a lack of <italic>rs<sub>2</sub></italic> or <italic>sos</italic> instead of <italic>os</italic> and four abdominal dorsal setae instead of five.</p></tp:treatment-sec><tp:treatment-sec sec-type="notes" id="SECID0EFKDK"><title>Biological notes.</title><p>This is an oligophagous species whose larvae develop on different toadflaxes (<italic><tp:taxon-name><tp:taxon-name-part taxon-name-part-type="genus" reg="Linaria">Linaria</tp:taxon-name-part></tp:taxon-name></italic> spp.). The females oviposit eggs from mid-June to the end of September in an already developed seed capsule. The larvae are typical seed feeders. Larval development was recorded on many <italic><tp:taxon-name><tp:taxon-name-part taxon-name-part-type="genus" reg="Linaria">Linaria</tp:taxon-name-part></tp:taxon-name></italic> species: <italic><tp:taxon-name><tp:taxon-name-part taxon-name-part-type="genus" reg="Linaria">L.</tp:taxon-name-part><tp:taxon-name-part taxon-name-part-type="species" reg="vulgaris">vulgaris</tp:taxon-name-part></tp:taxon-name></italic>, <italic><tp:taxon-name><tp:taxon-name-part taxon-name-part-type="genus" reg="Linaria">L.</tp:taxon-name-part><tp:taxon-name-part taxon-name-part-type="species" reg="genistifolia">genistifolia</tp:taxon-name-part></tp:taxon-name></italic>, <italic><tp:taxon-name><tp:taxon-name-part taxon-name-part-type="genus" reg="Linaria">L.</tp:taxon-name-part><tp:taxon-name-part taxon-name-part-type="species" reg="dalmatica">dalmatica</tp:taxon-name-part></tp:taxon-name></italic>, <italic><tp:taxon-name><tp:taxon-name-part taxon-name-part-type="genus" reg="Linaria">L.</tp:taxon-name-part><tp:taxon-name-part taxon-name-part-type="species" reg="grandiflora">grandiflora</tp:taxon-name-part></tp:taxon-name></italic> Desf., <italic><tp:taxon-name><tp:taxon-name-part taxon-name-part-type="genus" reg="Linaria">L.</tp:taxon-name-part><tp:taxon-name-part taxon-name-part-type="species" reg="angustissima">angustissima</tp:taxon-name-part></tp:taxon-name></italic>, <italic><tp:taxon-name><tp:taxon-name-part taxon-name-part-type="genus" reg="Linaria">L.</tp:taxon-name-part><tp:taxon-name-part taxon-name-part-type="species" reg="arvensis">arvensis</tp:taxon-name-part></tp:taxon-name></italic> (L.) Desf., <italic><tp:taxon-name><tp:taxon-name-part taxon-name-part-type="genus" reg="Linaria">L.</tp:taxon-name-part><tp:taxon-name-part taxon-name-part-type="species" reg="corifolia">corifolia</tp:taxon-name-part></tp:taxon-name></italic> Desf., <italic><tp:taxon-name><tp:taxon-name-part taxon-name-part-type="genus" reg="Linaria">L.</tp:taxon-name-part><tp:taxon-name-part taxon-name-part-type="species" reg="peloponnesiaca">peloponnesiaca</tp:taxon-name-part></tp:taxon-name></italic> Boiss. and Heldr., <italic><tp:taxon-name><tp:taxon-name-part taxon-name-part-type="genus" reg="Linaria">L.</tp:taxon-name-part><tp:taxon-name-part taxon-name-part-type="species" reg="repens">repens</tp:taxon-name-part></tp:taxon-name></italic> (L.) Mill., <italic><tp:taxon-name><tp:taxon-name-part taxon-name-part-type="genus" reg="Linaria">L.</tp:taxon-name-part><tp:taxon-name-part taxon-name-part-type="species" reg="rubioides">rubioides</tp:taxon-name-part></tp:taxon-name></italic> Vis. &amp; Pancic, <italic><tp:taxon-name><tp:taxon-name-part taxon-name-part-type="genus" reg="Linaria">L.</tp:taxon-name-part><tp:taxon-name-part taxon-name-part-type="species" reg="spartea">spartea</tp:taxon-name-part></tp:taxon-name></italic> (L.) Chaz., <italic><tp:taxon-name><tp:taxon-name-part taxon-name-part-type="genus" reg="Linaria">L.</tp:taxon-name-part><tp:taxon-name-part taxon-name-part-type="species" reg="supina">supina</tp:taxon-name-part></tp:taxon-name></italic> (L.) Chaz., and <italic><tp:taxon-name><tp:taxon-name-part taxon-name-part-type="genus" reg="Linaria">L.</tp:taxon-name-part><tp:taxon-name-part taxon-name-part-type="species" reg="vulgaris">vulgaris</tp:taxon-name-part></tp:taxon-name></italic>. Oviposition of eggs and larval feeding do not cause swelling of seeds, but larvae may consume a large proportion of seeds within a capsule, decreasing the seed output but not killing the host plant (<xref ref-type="bibr" rid="B50">Sing et al. 2016</xref>).</p><sec sec-type="﻿Rhinusa vestita group" id="SECID0EMPDK"><title>﻿<italic><tp:taxon-name><tp:taxon-name-part taxon-name-part-type="genus" reg="Rhinusa">Rhinusa</tp:taxon-name-part><tp:taxon-name-part taxon-name-part-type="species" reg="vestita">vestita</tp:taxon-name-part></tp:taxon-name></italic> group</title><p><bold>Adult diagnosis.</bold> Rostrum short and stout in both sexes; elytra subquadrate, distinctly flattened on disc; penis with short endophallus beginning just in front of basal third of its body.</p></sec></tp:treatment-sec><ref-list><ref id="B1"><mixed-citation xmlns:xlink="http://www.w3.org/1999/xlink" xlink:type="simple"><person-group><name name-style="western"><surname>Alonso-Zarazaga</surname><given-names>MA</given-names></name><name name-style="western"><surname>Barrios</surname><given-names>H</given-names></name><name name-style="western"><surname>Borovec</surname><given-names>R</given-names></name><name name-style="western"><surname>Bouchard</surname><given-names>P</given-names></name><name name-style="western"><surname>Caldara</surname><given-names>R</given-names></name><name name-style="western"><surname>Colonnelli</surname><given-names>E</given-names></name><name name-style="western"><surname>Gültekin</surname><given-names>L</given-names></name><name name-style="western"><surname>Hlaváč</surname><given-names>P</given-names></name><name name-style="western"><surname>Korotyaev</surname><given-names>B</given-names></name><name name-style="western"><surname>Lyal</surname><given-names>CHC</given-names></name><name name-style="western"><surname>Machado</surname><given-names>A</given-names></name><name name-style="western"><surname>Meregalli</surname><given-names>M</given-names></name><name name-style="western"><surname>Pierotti</surname><given-names>H</given-names></name><name name-style="western"><surname>Ren</surname><given-names>L</given-names></name><name name-style="western"><surname>Sánchez-Ruiz</surname><given-names>M</given-names></name><name name-style="western"><surname>Sforzi</surname><given-names>A</given-names></name><name name-style="western"><surname>Silfverberg</surname><given-names>H</given-names></name><name name-style="western"><surname>Skuhrovec</surname><given-names>J</given-names></name><name name-style="western"><surname>Trýzna</surname><given-names>M</given-names></name><name name-style="western"><surname>Velázquez de Castro</surname><given-names>AJ</given-names></name><name name-style="western"><surname>Yunakov</surname><given-names>NN</given-names></name></person-group> (<year>2023</year>) <article-title>Cooperative Catalogue of Palaearctic <tp:taxon-name><tp:taxon-name-part taxon-name-part-type="order">Coleoptera</tp:taxon-name-part></tp:taxon-name><tp:taxon-name><tp:taxon-name-part taxon-name-part-type="superfamily">Curculionoidea</tp:taxon-name-part></tp:taxon-name>. 2<sup>nd</sup> Edn.</article-title><source>Monografías electrónicas de la Sociedad Entomológica Aragonesa</source><volume>14</volume>: <fpage>1</fpage>–<lpage>780</lpage>.</mixed-citation></ref><ref id="B6"><mixed-citation xmlns:xlink="http://www.w3.org/1999/xlink" xlink:type="simple"><person-group><name name-style="western"><surname>Buchanan</surname><given-names>LL</given-names></name></person-group> (<year>1937</year>) <article-title>Notes on <tp:taxon-name><tp:taxon-name-part taxon-name-part-type="family">Curculionidae</tp:taxon-name-part></tp:taxon-name> (<tp:taxon-name><tp:taxon-name-part taxon-name-part-type="order">Coleoptera</tp:taxon-name-part></tp:taxon-name>).</article-title><source>Journal of the Washington Academy of Sciences</source><volume>27</volume>: <fpage>312</fpage>–<lpage>316</lpage>.</mixed-citation></ref><ref id="B50"><mixed-citation xmlns:xlink="http://www.w3.org/1999/xlink" xlink:type="simple"><person-group><name name-style="western"><surname>Sing</surname><given-names>SE</given-names></name><name name-style="western"><surname>De Clerck-Floate</surname><given-names>RA</given-names></name><name name-style="western"><surname>Hansen</surname><given-names>RW</given-names></name><name name-style="western"><surname>Pearce</surname><given-names>H</given-names></name><name name-style="western"><surname>Randall</surname><given-names>CB</given-names></name><name name-style="western"><surname>Toševski</surname><given-names>I</given-names></name><name name-style="western"><surname>Ward</surname><given-names>SM</given-names></name></person-group> (<year>2016</year>) <source>Biology and biological control of dalmatian and yellow toadflax.</source><publisher-name>USDA Forest Service</publisher-name>, <publisher-loc>Forest Health Technology Enterprise Team, Morgantown, West Virginia. FHTET-2015-03</publisher-loc>, <size units="page">141 pp</size>. <ext-link xlink:href="10.5962/bhl.title.149716" ext-link-type="doi" xlink:type="simple">https://doi.org/10.5962/bhl.title.149716</ext-link></mixed-citation></ref><ref id="B49"><mixed-citation xmlns:xlink="http://www.w3.org/1999/xlink" xlink:type="simple"><person-group><name name-style="western"><surname>Ścibior</surname><given-names>R</given-names></name><name name-style="western"><surname>Łętowski</surname><given-names>J</given-names></name></person-group> (<year>2018</year>) <article-title>The morphology of the preimaginal stages of <italic><tp:taxon-name><tp:taxon-name-part taxon-name-part-type="genus">Rhinusa</tp:taxon-name-part><tp:taxon-name-part taxon-name-part-type="species">neta</tp:taxon-name-part></tp:taxon-name></italic> (Germar, 1821) and notes on its biology (<tp:taxon-name><tp:taxon-name-part taxon-name-part-type="order">Coleoptera</tp:taxon-name-part></tp:taxon-name>, <tp:taxon-name><tp:taxon-name-part taxon-name-part-type="family">Curculionidae</tp:taxon-name-part></tp:taxon-name>, <tp:taxon-name><tp:taxon-name-part taxon-name-part-type="tribe">Mecinini</tp:taxon-name-part></tp:taxon-name>).</article-title><source>ZooKeys</source><volume>807</volume>: <fpage>29</fpage>–<lpage>46</lpage>. <ext-link xlink:href="10.3897/zookeys.807.28365" ext-link-type="doi" xlink:type="simple">https://doi.org/10.3897/zookeys.807.28365</ext-link></mixed-citation></ref></ref-list></tp:taxon-treatment>
