# Supplementary material for: ﻿Description of immature stages of Rhinusa species (Coleoptera, Curculionidae, Mecinini) with a focus on diagnostic morphological characters at the species and genus levels
Source: Zookeys. 2024 Mar 14;1195:1–94. doi: 10.3897/zookeys.1195.112328 (PMC10958164; doi:10.3897/zookeys.1195.112328)
Supplement: XML Treatment for Rhinusa vestita [file zookeys.1195.112328-treatment14.xml]

<!DOCTYPE tp:taxon-treatment
  PUBLIC "-//TaxonX//DTD Taxonomic Treatment Publishing DTD v0 20100105//EN" "tax-treatment-NSO.dtd">
<tp:taxon-treatment xmlns:tp="http://www.plazi.org/taxpub"><tp:treatment-meta><kwd-group><label>Taxon classification</label><kwd>
              <named-content content-type="kingdom">Animalia</named-content>
            </kwd><kwd>
              <named-content content-type="order">Coleoptera</named-content>
            </kwd><kwd>
              <named-content content-type="family">Curculionidae</named-content>
            </kwd></kwd-group><mixed-citation publication-type="journal"><person-group><name><surname>Gosik</surname><given-names>Rafał</given-names></name><name><surname>Caldara</surname><given-names>Roberto</given-names></name><name><surname>Toševski</surname><given-names>Ivo</given-names></name><name><surname>Skuhrovec</surname><given-names>Jiří</given-names></name></person-group><article-title>﻿Description of immature stages of <italic><tp:taxon-name><tp:taxon-name-part taxon-name-part-type="genus" reg="Rhinusa">Rhinusa</tp:taxon-name-part></tp:taxon-name></italic> species (<tp:taxon-name><tp:taxon-name-part taxon-name-part-type="order">Coleoptera</tp:taxon-name-part></tp:taxon-name>, <tp:taxon-name><tp:taxon-name-part taxon-name-part-type="family">Curculionidae</tp:taxon-name-part></tp:taxon-name>, <tp:taxon-name><tp:taxon-name-part taxon-name-part-type="tribe">Mecinini</tp:taxon-name-part></tp:taxon-name>) with a focus on diagnostic morphological characters at the species and genus levels</article-title><source>Zookeys</source><day>14</day><month>03</month><year>2024</year><volume>1195</volume><fpage>1</fpage><lpage>94</lpage><pub-id pub-id-type="doi">10.3897/zookeys.1195.112328</pub-id></mixed-citation></tp:treatment-meta><tp:nomenclature><label>﻿13)</label><tp:taxon-name>
            <object-id xmlns:xlink="http://www.w3.org/1999/xlink" content-type="arpha" xlink:type="simple">E181D1E7-3113-5DA5-B15E-4D466CB7CAA8</object-id>
            <tp:taxon-name-part taxon-name-part-type="genus" reg="Rhinusa">Rhinusa</tp:taxon-name-part>
            <tp:taxon-name-part taxon-name-part-type="species" reg="vestita">vestita</tp:taxon-name-part>
          </tp:taxon-name><tp:taxon-authority>(Germar, 1821)</tp:taxon-authority></tp:nomenclature><tp:treatment-sec sec-type="material" id="SECID0EERDK"><title>Material examined.</title><p>21 mature and 7 premature larvae; 7 ♂ and 11 ♀ pupae. France, Alpes-Maritimes, La Turbie, ex <italic><tp:taxon-name><tp:taxon-name-part taxon-name-part-type="genus" reg="Antirrhinum">Antirrhinum</tp:taxon-name-part><tp:taxon-name-part taxon-name-part-type="species" reg="majus">majus</tp:taxon-name-part></tp:taxon-name></italic> L., 01.06.2014, leg., det. R. Caldara.</p></tp:treatment-sec><tp:treatment-sec sec-type="description" id="SECID0EVRDK"><title>Description of mature larva</title><p><bold>(Figs <xref ref-type="fig" rid="F59">59A, B</xref>, <xref ref-type="fig" rid="F60">60A–E</xref>, <xref ref-type="fig" rid="F61">61A–C</xref>). <italic>Measurements</italic></bold> (in mm). Body length: 6.50–8.25 (avg. 7.50). The widest place in the body (meso- and metathorax) measures up to 2.50. Head width: 0.90–1.05 (avg. 1.00).</p><fig id="F59" position="float" orientation="portrait"><object-id xmlns:xlink="http://www.w3.org/1999/xlink" content-type="doi" xlink:type="simple">10.3897/zookeys.1195.112328.figure59</object-id><object-id xmlns:xlink="http://www.w3.org/1999/xlink" content-type="arpha" xlink:type="simple">9C6F4B95-73CC-5A21-A209-FFED585527A6</object-id><label>Figure 59.</label><caption><p><italic><tp:taxon-name><tp:taxon-name-part taxon-name-part-type="genus" reg="Rhinusa">Rhinusa</tp:taxon-name-part><tp:taxon-name-part taxon-name-part-type="species" reg="vestita">vestita</tp:taxon-name-part></tp:taxon-name></italic> (Germar, 1821) mature larva <bold>A</bold> habitus <bold>B</bold> head, frontal view.</p></caption><graphic xmlns:xlink="http://www.w3.org/1999/xlink" xlink:href="zookeys-1195-001_article-112328__-g059.jpg" position="float" orientation="portrait" xlink:type="simple" id="oo_1001287.jpg"><uri content-type="original_file" xlink:type="simple">https://binary.pensoft.net/fig/1001287</uri></graphic></fig><fig id="F60" position="float" orientation="portrait"><object-id xmlns:xlink="http://www.w3.org/1999/xlink" content-type="doi" xlink:type="simple">10.3897/zookeys.1195.112328.figure60</object-id><object-id xmlns:xlink="http://www.w3.org/1999/xlink" content-type="arpha" xlink:type="simple">E35D5570-D8C5-5A6A-BD92-A90AEEC6660B</object-id><label>Figure 60.</label><caption><p><italic><tp:taxon-name><tp:taxon-name-part taxon-name-part-type="genus" reg="Rhinusa">Rhinusa</tp:taxon-name-part><tp:taxon-name-part taxon-name-part-type="species" reg="vestita">vestita</tp:taxon-name-part></tp:taxon-name></italic> (Germar, 1821) mature larva, head and mouth parts <bold>A</bold> head <bold>B</bold> antenna <bold>C</bold> clypeus and labrum (left side), epipharynx (right side) <bold>D</bold> left mandible <bold>E</bold> maxillolabial complex (schemes). Abbreviations: at–antenna, lr–labral rods, sb–sensillum basiconicum, Se–sensorium, st–stemmata, setae: <italic>als</italic>–anterolateral, <italic>ams</italic>–anteromedial, <italic>cls</italic>–clypeal, <italic>des</italic>–dorsal epicranial, <italic>dms</italic>–dorsal malar, <italic>fs</italic>–frontal epicranial, <italic>les</italic>–lateral epicranial, <italic>ligs</italic>–ligular, <italic>lrs</italic>–labral, <italic>mbs</italic>–malar basiventral, <italic>mds</italic>–mandibular dorsal, <italic>mpxs</italic>–maxillary palp, <italic>pes</italic>–postepicranial, <italic>pfs</italic>–palpiferal, <italic>pms</italic>–postmental, <italic>prms</italic>–premental, <italic>stps</italic>–stipital, <italic>ves</italic>–ventral, <italic>vms</italic>–ventral malar.</p></caption><graphic xmlns:xlink="http://www.w3.org/1999/xlink" xlink:href="zookeys-1195-001_article-112328__-g060.jpg" position="float" orientation="portrait" xlink:type="simple" id="oo_1001288.jpg"><uri content-type="original_file" xlink:type="simple">https://binary.pensoft.net/fig/1001288</uri></graphic></fig><fig id="F61" position="float" orientation="portrait"><object-id xmlns:xlink="http://www.w3.org/1999/xlink" content-type="doi" xlink:type="simple">10.3897/zookeys.1195.112328.figure61</object-id><object-id xmlns:xlink="http://www.w3.org/1999/xlink" content-type="arpha" xlink:type="simple">70B55798-731A-573F-9875-AEF7698F7A55</object-id><label>Figure 61.</label><caption><p><italic><tp:taxon-name><tp:taxon-name-part taxon-name-part-type="genus" reg="Rhinusa">Rhinusa</tp:taxon-name-part><tp:taxon-name-part taxon-name-part-type="species" reg="vestita">vestita</tp:taxon-name-part></tp:taxon-name></italic> (Germar, 1821) mature larva, habitus <bold>A</bold> lateral view of thoracic segments <bold>B</bold> lateral view of abdominal segment I <bold>C</bold> lateral view of abdominal segments VII–X (schemes). Abbreviations: Th. 1–3–number of thoracic segments, Abd. 1–10–number of abdominal seg, setae: <italic>as</italic>–alar, <italic>ds</italic>–dorsal, <italic>eps</italic>–epipleural, <italic>eus</italic>–eusternal, <italic>lsts</italic>–laterosternal, <italic>pda</italic>–pedal, <italic>pds</italic>–postdorsal, <italic>prns</italic>–pronotal, <italic>prs</italic>–prodorsal, <italic>ss</italic>–spiracular, <italic>ps</italic>–pleural, <italic>sts</italic>–sternal.</p></caption><graphic xmlns:xlink="http://www.w3.org/1999/xlink" xlink:href="zookeys-1195-001_article-112328__-g061.jpg" position="float" orientation="portrait" xlink:type="simple" id="oo_1001289.jpg"><uri content-type="original_file" xlink:type="simple">https://binary.pensoft.net/fig/1001289</uri></graphic></fig><p><bold><italic>General</italic>.</bold> Body elongate, moderately slender, slightly curved, rounded in cross section (Fig. <xref ref-type="fig" rid="F59">59A</xref>). Prothorax relatively small, pronotal shield not pigmented; meso- and metathorax equal in size, distinctly wider than prothorax. Meso- and metathorax each divided dorsally into two folds (prodorsal fold vestigial, postdorsal fold prominent). Pedal folds of thoracic segments isolated, conical. Abdominal segments I–III of similar size, as large as metathorax; segment IV the widest; next segments tapering towards posterior body end. Abdominal segments I–VII each divided dorsally into two folds various in size; postdorsal folds larger than prodorsal folds. Segments VIII and IX dorsally undivided. Epipleural folds of segments I–VII conical. Laterosternal and eusternal folds of segments I–VIII conical, well isolated. Abdominal segment X divided into four folds of equal size. Anus situated ventrally, almost completely hidden in previous segment.</p><p>All spiracles unicameral, thoracic spiracles (Fig. <xref ref-type="fig" rid="F59">59A</xref>) placed ventrolaterally; abdominal spiracles (Fig. <xref ref-type="fig" rid="F59">59A</xref>) placed anteromedially on segments I–VIII.</p><p><bold><italic>Colouration</italic>.</bold> Dark yellow to light brown head, medial parts of epicranium less sclerotised (Fig. <xref ref-type="fig" rid="F59">59B</xref>). All thoracic and abdominal segments white (Fig. <xref ref-type="fig" rid="F59">59A</xref>). Cuticle densely covered with cuticular asperities.</p><p><bold><italic>Vestiture</italic>.</bold> Setae on body well developed, yellowish, different in length (minute to medium).</p><p><bold><italic>Head capsule</italic></bold> (Figs <xref ref-type="fig" rid="F59">59B</xref>, <xref ref-type="fig" rid="F60">60A</xref>). Head wide, endocarinal line present, reaching to the 3/4 of the length of frons. Frontal sutures on head distinct, very wide. Single pair of stemmata in the form of small black spots (st) close to the end of the frontal suture. <italic>Des<sub>1</sub></italic> short, located in middle part of epicranium; long <italic>des<sub>2</sub></italic>; long <italic>des<sub>3</sub></italic> located anteriorly on epicranium, close to border with frontal suture; <italic>des<sub>4</sub></italic> short; <italic>des<sub>5</sub></italic> elongated, located anterolaterally above stemma (Fig. <xref ref-type="fig" rid="F60">60A</xref>). <italic>Fs<sub>1</sub></italic>, <italic>fs<sub>2</sub></italic> and <italic>fs<sub>3</sub></italic> minute, located along frontal suture; <italic>fs<sub>4</sub></italic> long, located anteriorly; and long <italic>fs<sub>5</sub></italic> located anterolaterally, close to antenna (Fig. <xref ref-type="fig" rid="F60">60A</xref>). <italic>Les<sub>1</sub></italic> and <italic>les<sub>2</sub></italic> medium; two minute <italic>ves</italic>. Epicranial area with two <italic>pes</italic>.</p><p><bold><italic>Antennae</italic></bold> placed distally of the frontal suture, on the inside; membranous and distinctly convex basal article bearing one conical, medium in length sensorium, plus four sensilla ampullacea (Fig. <xref ref-type="fig" rid="F60">60B</xref>).</p><p><bold><italic>Clypeus</italic></bold> (Fig. <xref ref-type="fig" rid="F60">60C</xref>) trapezoidal, ~ 2.7 × as wide as long with two <italic>cls</italic>: <italic>cls<sub>1</sub></italic> relatively long, <italic>cls<sub>2</sub></italic> medium, both localised posterolaterally, with one sensillum between them; basal part distinctly more sclerotised than the apical part; anterior border slightly curved towards the inside.</p><p><bold><italic>Mouth parts</italic>.</bold> Labrum (Fig. <xref ref-type="fig" rid="F60">60C</xref>) ~ 2 × as wide as long, with three piliform <italic>lrs</italic>, various long; <italic>lrs<sub>1</sub></italic> elongated, located posteromedially, <italic>lrs<sub>2</sub></italic> elongated, located medially, and <italic>lrs<sub>3</sub></italic> short, located anterolaterally; anterior border bisinuate. Epipharynx (Fig. <xref ref-type="fig" rid="F60">60C</xref>) with two elongated finger-like <italic>als</italic>, almost identical in length and three piliform <italic>ams</italic> equally in length; labral rods (lr) distinct, elongated, converging posteriorly. Mandibles (Fig. <xref ref-type="fig" rid="F60">60D</xref>) bifid, cutting edge with a single, blunt protuberance; two medium piliform and single minute <italic>mds</italic>, all located close to lateral border. Maxillolabial complex: maxilla dark sclerotised (Fig. <xref ref-type="fig" rid="F60">60E</xref>) stipes with one <italic>stps</italic>, two <italic>pfs</italic> and one short <italic>mbs</italic> and one sensillum, <italic>stps</italic> and both <italic>pfs<sub>1–2</sub></italic> elongated; mala with six finger-like <italic>dms</italic> variable in length; four piliform <italic>vms</italic>, medium to short in length. Maxillary palpi two-segmented; basal palpomere distinctly wider than distal one; length ratio of basal and distal palpomeres almost 1:1; basal palpomere with short <italic>mpxs</italic> and two sensilla, distal palpomere with a group of three or four apical sensilla in terminal receptive area. Prementum (Fig. <xref ref-type="fig" rid="F60">60E</xref>) cup-shaped, with one medium <italic>prms</italic>; ligula with sinuate margin and two medium <italic>ligs</italic>; premental sclerite broad, highly sclerotised, Y-shaped, posterior extension with elongated apex. Labial palpi one-segmented; palpi with two pores, and a group of three or four apical sensilla (ampullacea) on terminal receptive area; surface of labium smooth. Postmentum (Fig. <xref ref-type="fig" rid="F60">60E</xref>) with three <italic>pms</italic>, medium <italic>pms<sub>1</sub></italic> located posteromedially, elongated <italic>pms<sub>2</sub></italic> located laterally, and medium <italic>pms<sub>3</sub></italic> located anterolaterally; membranous area smooth.</p><p><bold><italic>Thorax</italic>.</bold> Prothorax (Fig. <xref ref-type="fig" rid="F61">61A</xref>) with five elongated and two medium <italic>prns</italic>: five placed apically, next two laterally; two elongated <italic>ps</italic>; and single short <italic>eus</italic>. Mesothorax (Fig. <xref ref-type="fig" rid="F61">61A</xref>) with one short and two medium <italic>pds</italic> (ordered: short, medium, medium); one medium <italic>as</italic>; three medium <italic>ss</italic>; one elongated <italic>eps</italic>; one elongated <italic>ps</italic>; and single minute <italic>eus</italic>. Chaetotaxy of metathorax (Fig. <xref ref-type="fig" rid="F61">61A</xref>) almost identical to that of mesothorax. Each pedal area of thoracic segments with two elongated, three medium and one minute <italic>pda</italic>.</p><p><bold><italic>Abdomen</italic>.</bold> Segments I–VIII (Fig. <xref ref-type="fig" rid="F61">61B, C</xref>) with one minute <italic>prs</italic>; one medium and two elongated <italic>pds</italic>; one minute and one elongated <italic>ss</italic>; two elongated <italic>eps</italic>; one medium <italic>ps</italic>; one medium <italic>lsts</italic>; and two minute <italic>eus</italic>. Abdominal segment IX (Fig. <xref ref-type="fig" rid="F61">61C</xref>) with two medium and single minute <italic>ds</italic>; one medium and one minute <italic>ps</italic>; and single minute <italic>sts</italic>.</p></tp:treatment-sec><tp:treatment-sec sec-type="description" id="SECID0E3AEK"><title>Description of pupa</title><p><bold>(Figs <xref ref-type="fig" rid="F62">62A–C</xref>, <xref ref-type="fig" rid="F63">63A–C</xref>). <italic>Measurements</italic></bold> (in mm). Body length: 4.75–6.50 (avg. 5.25); body width: 2.75–3.50 (avg. 3.15); thorax width: 1.60–2.00 (avg. 1.90); rostrum length: up to 1.25 ♂ and ♀.</p><fig id="F62" position="float" orientation="portrait"><object-id xmlns:xlink="http://www.w3.org/1999/xlink" content-type="doi" xlink:type="simple">10.3897/zookeys.1195.112328.figure62</object-id><object-id xmlns:xlink="http://www.w3.org/1999/xlink" content-type="arpha" xlink:type="simple">DDE832DD-22D0-5FB1-8CB8-7D41B3B2168D</object-id><label>Figure 62.</label><caption><p><italic><tp:taxon-name><tp:taxon-name-part taxon-name-part-type="genus" reg="Rhinusa">Rhinusa</tp:taxon-name-part><tp:taxon-name-part taxon-name-part-type="species" reg="vestita">vestita</tp:taxon-name-part></tp:taxon-name></italic> (Germar, 1821) pupa habitus <bold>A</bold> ventral view <bold>B</bold> lateral view <bold>C</bold> dorsal view.</p></caption><graphic xmlns:xlink="http://www.w3.org/1999/xlink" xlink:href="zookeys-1195-001_article-112328__-g062.jpg" position="float" orientation="portrait" xlink:type="simple" id="oo_1001290.jpg"><uri content-type="original_file" xlink:type="simple">https://binary.pensoft.net/fig/1001290</uri></graphic></fig><fig id="F63" position="float" orientation="portrait"><object-id xmlns:xlink="http://www.w3.org/1999/xlink" content-type="doi" xlink:type="simple">10.3897/zookeys.1195.112328.figure63</object-id><object-id xmlns:xlink="http://www.w3.org/1999/xlink" content-type="arpha" xlink:type="simple">B104B178-5DAB-58A6-B56E-8AB6BA677837</object-id><label>Figure 63.</label><caption><p><italic><tp:taxon-name><tp:taxon-name-part taxon-name-part-type="genus" reg="Rhinusa">Rhinusa</tp:taxon-name-part><tp:taxon-name-part taxon-name-part-type="species" reg="vestita">vestita</tp:taxon-name-part></tp:taxon-name></italic> (Germar, 1821) pupa habitus <bold>A</bold> ventral view <bold>B</bold> dorsal view <bold>C</bold> lateral view (schemes). Abbreviations: p–pr–pronotal protuberances, ur–urogomphi, setae: <italic>as</italic>–apical, <italic>d</italic>–dorsal, <italic>ds</italic>–discal, <italic>fes</italic>–femoral, <italic>l</italic>, <italic>ls</italic>–lateral, <italic>os</italic>–orbital, <italic>pls</italic>–posterolateral, <italic>v</italic>–ventral.</p></caption><graphic xmlns:xlink="http://www.w3.org/1999/xlink" xlink:href="zookeys-1195-001_article-112328__-g063.jpg" position="float" orientation="portrait" xlink:type="simple" id="oo_1001291.jpg"><uri content-type="original_file" xlink:type="simple">https://binary.pensoft.net/fig/1001291</uri></graphic></fig><p><bold><italic>Body</italic>.</bold> Integument white or light yellow, moderately elongated, slightly curved. Head with a pair of small head protuberances (h–pr) above eyes. Rostrum moderately stout, almost 2.5 × as long as wide, reaching mesocoxae, on both sexes. Pronotum trapezoidal 2.0 × as wide as long. Pronotum with a pair of conical, sclerotised, protuberances (p–pr) separated at bases. Meso- and metanotum similar in size. Abdominal segments I–VI almost identical in size; segment VII semicircular; segment VIII narrow with broad protuberances (a–pr); segment IX reduced. Urogomphi (ur) small, ending with sclerotised, sharp apexes (Fig. <xref ref-type="fig" rid="F62">62A–C</xref>).</p><p><bold><italic>Chaetotaxy</italic>.</bold> Well developed, setae medium to elongated, transparent. Head with one small <italic>os</italic> (Fig. <xref ref-type="fig" rid="F63">63A</xref>). Pronotum with two <italic>as</italic>, one <italic>ds</italic>, two <italic>ls</italic>, and four <italic>pls</italic> all medium in length. Dorsal parts of meso- and metathorax with two equal in length setae, placed medially. Apex of femora with a single elongated <italic>fes</italic> (Fig. <xref ref-type="fig" rid="F63">63A–C</xref>). Abdominal segments I–V with six setae dorsally, variable in length: first, second and fifth minute, third, fourth, and sixth medium, first placed anteromedially, the rest placed close to posterior margin of the segment. Abdominal segment VI with six setae dorsally, variable in length: first minute, second to sixth elongated, first placed anteromedially, second to sixth placed close to posterior margin of the segment. Abdominal segment VII with four elongated setae dorsally. Each lateral part of abdominal segments I–VII with two medium setae. Ventral parts of abdominal segments I–VIII with four setae (median pair robust, second to fourth short). Abdominal segment IX with two short setae ventrally (Fig. <xref ref-type="fig" rid="F63">63A–C</xref>).</p></tp:treatment-sec><tp:treatment-sec sec-type="remarks" id="SECID0EGFEK"><title>Remarks and comparative notes.</title><p>This species is known from Spain, Portugal, southern France, Switzerland, and northwestern and central Italy (<xref ref-type="bibr" rid="B1">Alonso-Zarazaga et al. 2023</xref>). At the adult stage, due to the medium-large size and the broad subquadrate shape of the elytra, which are almost flattened on the disc, this species is similar to <italic><tp:taxon-name><tp:taxon-name-part taxon-name-part-type="genus" reg="Rhinusa">R.</tp:taxon-name-part><tp:taxon-name-part taxon-name-part-type="species" reg="depressa">depressa</tp:taxon-name-part></tp:taxon-name></italic> (Rottenberg, 1872) and <italic><tp:taxon-name><tp:taxon-name-part taxon-name-part-type="genus" reg="Rhinusa">R.</tp:taxon-name-part><tp:taxon-name-part taxon-name-part-type="species" reg="fuentei">fuentei</tp:taxon-name-part></tp:taxon-name></italic> (Pic, 1906). From the former, with which it is also closely related phylogenetically, it can be mainly distinguished by the shape and the greater length of the rostrum and of the penis; from the latter, which belongs to the <italic><tp:taxon-name><tp:taxon-name-part taxon-name-part-type="genus" reg="Rhinusa">R.</tp:taxon-name-part><tp:taxon-name-part taxon-name-part-type="species" reg="antirrhini">antirrhini</tp:taxon-name-part></tp:taxon-name></italic> group, it distinctly differs in the shape of the rostrum and obviously in the characters that easily distinguish the <italic><tp:taxon-name><tp:taxon-name-part taxon-name-part-type="genus" reg="Rhinusa">R.</tp:taxon-name-part><tp:taxon-name-part taxon-name-part-type="species" reg="vestita">vestita</tp:taxon-name-part></tp:taxon-name></italic> group from the <italic><tp:taxon-name><tp:taxon-name-part taxon-name-part-type="genus" reg="Rhinusa">R.</tp:taxon-name-part><tp:taxon-name-part taxon-name-part-type="species" reg="antirrhini">antirrhini</tp:taxon-name-part></tp:taxon-name></italic> group (femora strongly toothed, shape of the penis; <xref ref-type="bibr" rid="B15">Caldara et al. 2010</xref>).</p></tp:treatment-sec><tp:treatment-sec sec-type="notes" id="SECID0ELHEK"><title>Biological notes.</title><p>The female usually oviposits 1–3 eggs per seed capsule. Egg hatching occurs 7–11 days after deposition. Larvae feed on seeds within capsules of <italic><tp:taxon-name><tp:taxon-name-part taxon-name-part-type="genus" reg="Antirrhinum">Antirrhinum</tp:taxon-name-part><tp:taxon-name-part taxon-name-part-type="species" reg="majus">majus</tp:taxon-name-part></tp:taxon-name></italic> and <italic><tp:taxon-name><tp:taxon-name-part taxon-name-part-type="genus" reg="Antirrhinum">A.</tp:taxon-name-part><tp:taxon-name-part taxon-name-part-type="species" reg="latifolium">latifolium</tp:taxon-name-part></tp:taxon-name></italic> Mill., consuming the majority of them. Pupation occurs within the seed capsule, and the emergence of the adults occurs ~ 20 days later. Adults exit the seed capsule by chewing through the hardened pericarp (IT and RC, pers. obs.).</p><sec sec-type="﻿Rhinusa melas group" id="SECID0EHIEK"><title>﻿<italic><tp:taxon-name><tp:taxon-name-part taxon-name-part-type="genus" reg="Rhinusa">Rhinusa</tp:taxon-name-part><tp:taxon-name-part taxon-name-part-type="species" reg="melas">melas</tp:taxon-name-part></tp:taxon-name></italic> group</title><p><bold>Adult diagnosis.</bold> Rostrum poorly sexually dimorphic and short in both sexes; elytra short; body of penis abruptly narrowing toward apex ending in a narrow acute point; flagellum distinctly sclerotised, sinuous in its apical section; spermatheca with distinct emargination at passage point between nodus and body.</p></sec></tp:treatment-sec><ref-list><ref id="B1"><mixed-citation xmlns:xlink="http://www.w3.org/1999/xlink" xlink:type="simple"><person-group><name name-style="western"><surname>Alonso-Zarazaga</surname><given-names>MA</given-names></name><name name-style="western"><surname>Barrios</surname><given-names>H</given-names></name><name name-style="western"><surname>Borovec</surname><given-names>R</given-names></name><name name-style="western"><surname>Bouchard</surname><given-names>P</given-names></name><name name-style="western"><surname>Caldara</surname><given-names>R</given-names></name><name name-style="western"><surname>Colonnelli</surname><given-names>E</given-names></name><name name-style="western"><surname>Gültekin</surname><given-names>L</given-names></name><name name-style="western"><surname>Hlaváč</surname><given-names>P</given-names></name><name name-style="western"><surname>Korotyaev</surname><given-names>B</given-names></name><name name-style="western"><surname>Lyal</surname><given-names>CHC</given-names></name><name name-style="western"><surname>Machado</surname><given-names>A</given-names></name><name name-style="western"><surname>Meregalli</surname><given-names>M</given-names></name><name name-style="western"><surname>Pierotti</surname><given-names>H</given-names></name><name name-style="western"><surname>Ren</surname><given-names>L</given-names></name><name name-style="western"><surname>Sánchez-Ruiz</surname><given-names>M</given-names></name><name name-style="western"><surname>Sforzi</surname><given-names>A</given-names></name><name name-style="western"><surname>Silfverberg</surname><given-names>H</given-names></name><name name-style="western"><surname>Skuhrovec</surname><given-names>J</given-names></name><name name-style="western"><surname>Trýzna</surname><given-names>M</given-names></name><name name-style="western"><surname>Velázquez de Castro</surname><given-names>AJ</given-names></name><name name-style="western"><surname>Yunakov</surname><given-names>NN</given-names></name></person-group> (<year>2023</year>) <article-title>Cooperative Catalogue of Palaearctic <tp:taxon-name><tp:taxon-name-part taxon-name-part-type="order">Coleoptera</tp:taxon-name-part></tp:taxon-name><tp:taxon-name><tp:taxon-name-part taxon-name-part-type="superfamily">Curculionoidea</tp:taxon-name-part></tp:taxon-name>. 2<sup>nd</sup> Edn.</article-title><source>Monografías electrónicas de la Sociedad Entomológica Aragonesa</source><volume>14</volume>: <fpage>1</fpage>–<lpage>780</lpage>.</mixed-citation></ref><ref id="B15"><mixed-citation xmlns:xlink="http://www.w3.org/1999/xlink" xlink:type="simple"><person-group><name name-style="western"><surname>Caldara</surname><given-names>R</given-names></name><name name-style="western"><surname>Sassi</surname><given-names>D</given-names></name><name name-style="western"><surname>Toševski</surname><given-names>I</given-names></name></person-group> (<year>2010</year>) <article-title>Phylogeny of the weevil genus <italic><tp:taxon-name><tp:taxon-name-part taxon-name-part-type="genus">Rhinusa</tp:taxon-name-part></tp:taxon-name></italic> Stephens based on adult morphological characters and host plant information (<tp:taxon-name><tp:taxon-name-part taxon-name-part-type="order">Coleoptera</tp:taxon-name-part></tp:taxon-name>: <tp:taxon-name><tp:taxon-name-part taxon-name-part-type="family">Curculionidae</tp:taxon-name-part></tp:taxon-name>).</article-title><source>Zootaxa</source><volume>2627</volume>(<issue>1</issue>): <fpage>39</fpage>–<lpage>56</lpage>. <ext-link xlink:href="10.11646/zootaxa.2627.1.3" ext-link-type="doi" xlink:type="simple">https://doi.org/10.11646/zootaxa.2627.1.3</ext-link></mixed-citation></ref></ref-list></tp:taxon-treatment>
