# Supplementary material for: ﻿Description of immature stages of Rhinusa species (Coleoptera, Curculionidae, Mecinini) with a focus on diagnostic morphological characters at the species and genus levels
Source: Zookeys. 2024 Mar 14;1195:1–94. doi: 10.3897/zookeys.1195.112328 (PMC10958164; doi:10.3897/zookeys.1195.112328)
Supplement: XML Treatment for Rhinusa melas [file zookeys.1195.112328-treatment15.xml]

<!DOCTYPE tp:taxon-treatment
  PUBLIC "-//TaxonX//DTD Taxonomic Treatment Publishing DTD v0 20100105//EN" "tax-treatment-NSO.dtd">
<tp:taxon-treatment xmlns:tp="http://www.plazi.org/taxpub"><tp:treatment-meta><kwd-group><label>Taxon classification</label><kwd>
              <named-content content-type="kingdom">Animalia</named-content>
            </kwd><kwd>
              <named-content content-type="order">Coleoptera</named-content>
            </kwd><kwd>
              <named-content content-type="family">Curculionidae</named-content>
            </kwd></kwd-group><mixed-citation publication-type="journal"><person-group><name><surname>Gosik</surname><given-names>Rafał</given-names></name><name><surname>Caldara</surname><given-names>Roberto</given-names></name><name><surname>Toševski</surname><given-names>Ivo</given-names></name><name><surname>Skuhrovec</surname><given-names>Jiří</given-names></name></person-group><article-title>﻿Description of immature stages of <italic><tp:taxon-name><tp:taxon-name-part taxon-name-part-type="genus" reg="Rhinusa">Rhinusa</tp:taxon-name-part></tp:taxon-name></italic> species (<tp:taxon-name><tp:taxon-name-part taxon-name-part-type="order">Coleoptera</tp:taxon-name-part></tp:taxon-name>, <tp:taxon-name><tp:taxon-name-part taxon-name-part-type="family">Curculionidae</tp:taxon-name-part></tp:taxon-name>, <tp:taxon-name><tp:taxon-name-part taxon-name-part-type="tribe">Mecinini</tp:taxon-name-part></tp:taxon-name>) with a focus on diagnostic morphological characters at the species and genus levels</article-title><source>Zookeys</source><day>14</day><month>03</month><year>2024</year><volume>1195</volume><fpage>1</fpage><lpage>94</lpage><pub-id pub-id-type="doi">10.3897/zookeys.1195.112328</pub-id></mixed-citation></tp:treatment-meta><tp:nomenclature><label>﻿14)</label><tp:taxon-name>
            <object-id xmlns:xlink="http://www.w3.org/1999/xlink" content-type="arpha" xlink:type="simple">3F2F15FB-87DE-52DA-ACAD-3674583ED251</object-id>
            <tp:taxon-name-part taxon-name-part-type="genus" reg="Rhinusa">Rhinusa</tp:taxon-name-part>
            <tp:taxon-name-part taxon-name-part-type="species" reg="melas">melas</tp:taxon-name-part>
          </tp:taxon-name><tp:taxon-authority>(Boheman, 1838)</tp:taxon-authority></tp:nomenclature><tp:treatment-sec sec-type="material" id="SECID0E6JEK"><title>Material examined.</title><p>11 mature and 5 premature larvae; 8 ♂ and 6 ♀ pupae. Serbia, Mokra Gora, ex <italic><tp:taxon-name><tp:taxon-name-part taxon-name-part-type="genus" reg="Chaenorhinum">Chaenorhinum</tp:taxon-name-part><tp:taxon-name-part taxon-name-part-type="species" reg="minus">minus</tp:taxon-name-part></tp:taxon-name></italic> (L.) Lange, 10.08.2017, leg., det. I. Toševski.</p></tp:treatment-sec><tp:treatment-sec sec-type="description" id="SECID0EQKEK"><title>Description of mature larva</title><p><bold>(Figs <xref ref-type="fig" rid="F64">64A, B</xref>, <xref ref-type="fig" rid="F65">65A–E</xref>, <xref ref-type="fig" rid="F66">66A–C</xref>). <italic>Measurements</italic></bold> (in mm). Body length: 2.50–3.66 (avg. 2.83). The widest place in the body (meso- and metathorax) measures up to 1.16. Head width: 0.43–0.50 (avg. 0.46).</p><fig id="F64" position="float" orientation="portrait"><object-id xmlns:xlink="http://www.w3.org/1999/xlink" content-type="doi" xlink:type="simple">10.3897/zookeys.1195.112328.figure64</object-id><object-id xmlns:xlink="http://www.w3.org/1999/xlink" content-type="arpha" xlink:type="simple">AFCA35E4-9906-51E9-9BD1-22DDD41EBF30</object-id><label>Figure 64.</label><caption><p><italic><tp:taxon-name><tp:taxon-name-part taxon-name-part-type="genus" reg="Rhinusa">Rhinusa</tp:taxon-name-part><tp:taxon-name-part taxon-name-part-type="species" reg="melas">melas</tp:taxon-name-part></tp:taxon-name></italic> (Boheman, 1838) mature larva <bold>A</bold> habitus <bold>B</bold> head, frontal view.</p></caption><graphic xmlns:xlink="http://www.w3.org/1999/xlink" xlink:href="zookeys-1195-001_article-112328__-g064.jpg" position="float" orientation="portrait" xlink:type="simple" id="oo_1001292.jpg"><uri content-type="original_file" xlink:type="simple">https://binary.pensoft.net/fig/1001292</uri></graphic></fig><fig id="F65" position="float" orientation="portrait"><object-id xmlns:xlink="http://www.w3.org/1999/xlink" content-type="doi" xlink:type="simple">10.3897/zookeys.1195.112328.figure65</object-id><object-id xmlns:xlink="http://www.w3.org/1999/xlink" content-type="arpha" xlink:type="simple">63ED7380-57CF-5D0D-9ACE-AA734E13368A</object-id><label>Figure 65.</label><caption><p><italic><tp:taxon-name><tp:taxon-name-part taxon-name-part-type="genus" reg="Rhinusa">Rhinusa</tp:taxon-name-part><tp:taxon-name-part taxon-name-part-type="species" reg="melas">melas</tp:taxon-name-part></tp:taxon-name></italic> (Boheman, 1838) mature larva, head and mouth parts <bold>A</bold> head <bold>B</bold> antenna <bold>C</bold> clypeus and labrum (left side), epipharynx (right side) <bold>D</bold> left mandible <bold>E</bold> maxillolabial complex (schemes). Abbreviations: at–antenna, lr–labral rods, sa–sensillum ampullaceum, Se–sensorium, st–stemmata, setae: <italic>als</italic>–anterolateral, <italic>ams</italic>–anteromedial, <italic>cls</italic>–clypeal, <italic>des</italic>–dorsal epicranial, <italic>dms</italic>–dorsal malar, <italic>fs</italic>–frontal epicranial, <italic>les</italic>–lateral epicranial, <italic>ligs</italic>–ligular, <italic>lrs</italic>–labral, <italic>mbs</italic>–malar basiventral, <italic>mds</italic>–mandibular dorsal, <italic>mes</italic>–medial, <italic>mpxs</italic>–maxillary palp, <italic>pes</italic>–postepicranial, <italic>pfs</italic>–palpiferal, <italic>pms</italic>–postmental, <italic>prms</italic>–premental, <italic>stps</italic>–stipital, <italic>ves</italic>–ventral, <italic>vms</italic>–ventral malar.</p></caption><graphic xmlns:xlink="http://www.w3.org/1999/xlink" xlink:href="zookeys-1195-001_article-112328__-g065.jpg" position="float" orientation="portrait" xlink:type="simple" id="oo_1001293.jpg"><uri content-type="original_file" xlink:type="simple">https://binary.pensoft.net/fig/1001293</uri></graphic></fig><fig id="F66" position="float" orientation="portrait"><object-id xmlns:xlink="http://www.w3.org/1999/xlink" content-type="doi" xlink:type="simple">10.3897/zookeys.1195.112328.figure66</object-id><object-id xmlns:xlink="http://www.w3.org/1999/xlink" content-type="arpha" xlink:type="simple">371397B2-B50A-5FDD-8378-4A357C496C58</object-id><label>Figure 66.</label><caption><p><italic><tp:taxon-name><tp:taxon-name-part taxon-name-part-type="genus" reg="Rhinusa">Rhinusa</tp:taxon-name-part><tp:taxon-name-part taxon-name-part-type="species" reg="melas">melas</tp:taxon-name-part></tp:taxon-name></italic> (Boheman, 1838) mature larva, habitus <bold>A</bold> lateral view of thoracic segments <bold>B</bold> lateral view of abdominal segment I <bold>C</bold> lateral view of abdominal segments VII–X (schemes). Abbreviations: Th. 1–3–number of thoracic segments, Abd. 1–10–number of abdominal seg, setae: <italic>as</italic>–alar, <italic>ds</italic>–dorsal, <italic>eps</italic>–epipleural, <italic>eus</italic>–eusternal, <italic>lsts</italic>–laterosternal, <italic>pda</italic>–pedal, <italic>pds</italic>–postdorsal, <italic>prns</italic>–pronotal, <italic>prs</italic>–prodorsal, <italic>ss</italic>–spiracular, <italic>ps</italic>–pleural, <italic>sts</italic>–sternal.</p></caption><graphic xmlns:xlink="http://www.w3.org/1999/xlink" xlink:href="zookeys-1195-001_article-112328__-g066.jpg" position="float" orientation="portrait" xlink:type="simple" id="oo_1001294.jpg"><uri content-type="original_file" xlink:type="simple">https://binary.pensoft.net/fig/1001294</uri></graphic></fig><p><bold><italic>General</italic>.</bold> Body elongate, slender, moderately curved, rounded in cross section (Fig. <xref ref-type="fig" rid="F64">64A</xref>). All thoracic segments equal in size. Meso- and metathorax each divided dorsally into two folds (prodorsal fold very small, postdorsal fold prominent). Pedal folds of thoracic segments conical. Abdominal segments I–V of similar size, next segments tapering towards posterior body end. Abdominal segments I–VII each divided dorsally into two folds almost identical in size. Segments VIII and IX dorsally undivided. Epipleural folds of segments I–VIII conical. Laterosternal and eusternal folds of segments I–VIII conical, poorly isolated. Abdominal segment X divided into four folds of equal size. Anus situated ventrally, almost completely hidden in segment IX.</p><p>Thoracic spiracle bicameral, all abdominal spiracles unicameral; thoracic spiracle (Fig. <xref ref-type="fig" rid="F64">64A</xref>) placed laterally close to mesothorax; abdominal spiracles (Fig. <xref ref-type="fig" rid="F64">64A</xref>) placed medially on segments I–VIII.</p><p><bold><italic>Colouration</italic>.</bold> Light to dark yellow head (Fig. <xref ref-type="fig" rid="F64">64B</xref>). All thoracic and abdominal segments whitish (Fig. <xref ref-type="fig" rid="F64">64A</xref>). Cuticle covered with asperities.</p><p><bold><italic>Vestiture</italic>.</bold> Setae on body thin, transparent, different in length (minute to medium).</p><p><bold><italic>Head capsule</italic></bold> (Figs <xref ref-type="fig" rid="F64">64B</xref>, <xref ref-type="fig" rid="F65">65A</xref>). Head suboval, endocarinal line present, reaching to 1/2 of the length of frons. Frontal sutures on head indistinct, very wide. Single pair of stemmata in the form of small dark spots (st) placed laterally, close to the end of the frontal suture. <italic>Des<sub>1</sub></italic> short, located in middle part of epicranium; long <italic>des<sub>2</sub></italic> located anteriorly; long <italic>des<sub>3</sub></italic> placed almost on the border of the frontal suture; very short <italic>des<sub>4</sub></italic> located laterally; very long <italic>des<sub>5</sub></italic> placed anterolaterally above stemma (Fig. <xref ref-type="fig" rid="F65">65A</xref>). <italic>Fs<sub>1</sub></italic> minute, placed posteriorly; <italic>fs<sub>2</sub></italic> minute, located posterolaterally; <italic>fs<sub>3</sub></italic> absent; <italic>fs<sub>4</sub></italic> medium; and long <italic>fs<sub>5</sub></italic> located anterolaterally, close to antenna (Fig. <xref ref-type="fig" rid="F65">65A</xref>). <italic>Les<sub>1</sub></italic> medium and <italic>les<sub>2</sub></italic> short; two short <italic>ves</italic>. Epicranial area with three <italic>pes</italic>.</p><p><bold><italic>Antennae</italic></bold> placed distally of the frontal suture, on the inside; membranous and distinctly convex basal article bearing one conical elongate sensorium, plus two sensilla ampullacea (Fig. <xref ref-type="fig" rid="F65">65B</xref>).</p><p><bold><italic>Clypeus</italic></bold> (Fig. <xref ref-type="fig" rid="F65">65C</xref>) trapezoidal, ~ 2.5 × as wide as long with two medium <italic>cls</italic>, localised posterolaterally, with one sensillum between them; anterior part distinctly less sclerotised than the basal part; anterior border slightly rounded towards the inside.</p><p><bold><italic>Mouth parts</italic>.</bold> Labrum (Fig. <xref ref-type="fig" rid="F65">65C</xref>) ~ 2.2 × as wide as long, with three piliform <italic>lrs</italic>, various long; <italic>lrs<sub>1</sub></italic> and <italic>lrs<sub>2</sub></italic> elongated, located medially, and <italic>lrs<sub>3</sub></italic> medium, located anterolaterally; anterior border bi-sinuate. Epipharynx (Fig. <xref ref-type="fig" rid="F65">65C</xref>) with two elongated finger-like <italic>als</italic>, identical in length; two piliform <italic>ams</italic> variable in length, and single finger-like <italic>mes</italic>; labral rods (lr) distinct, kidney-shaped. Mandibles (Fig. <xref ref-type="fig" rid="F65">65D</xref>) bifid, cutting edge with small additional teeth; two medium piliform and short <italic>mds</italic>, both located close to lateral border. Maxillolabial complex: maxilla brownish sclerotised (Fig. <xref ref-type="fig" rid="F65">65E</xref>) stipes with one <italic>stps</italic>, two <italic>pfs</italic> and one very short <italic>mbs</italic>, <italic>stps</italic> and both <italic>pfs<sub>1–2</sub></italic> elongated; mala with six finger-like <italic>dms</italic> variable in length; four medium piliform <italic>vms</italic>. Maxillary palpi two-segmented; basal palpomere distinctly wider than distal one; basal palpomere with short <italic>mpxs</italic> and two sensilla, distal palpomere with a group of four apical sensilla in terminal receptive area. Prementum (Fig. <xref ref-type="fig" rid="F65">65E</xref>) close to cup-shaped, with a single, medium <italic>prms</italic>; ligula with slightly sinuate margin and two short <italic>ligs</italic>; premental sclerite broad, sclerotised, posterior extension with elongated apex. Labial palpi one-segmented; palpi with a single pore, and four or five apical sensilla in terminal receptive area; surface of labium smooth. Postmentum (Fig. <xref ref-type="fig" rid="F65">65E</xref>) with three <italic>pms</italic>, medium <italic>pms<sub>1</sub></italic> located posteromedially, long <italic>pms<sub>2</sub></italic> located mediolaterally, and medium <italic>pms<sub>3</sub></italic> located anterolaterally; membranous area partially covered with knobby asperities.</p><p><bold><italic>Thorax</italic>.</bold> Prothorax (Fig. <xref ref-type="fig" rid="F66">66A</xref>) with seven elongated and two medium <italic>prns</italic>; two medium <italic>ps</italic>; and single short <italic>eus</italic>. Mesothorax (Fig. <xref ref-type="fig" rid="F66">66A</xref>) with a single minute <italic>prs</italic>; three <italic>pds</italic> (ordered: minute, medium and medium); one medium <italic>as</italic>; two medium and one minute <italic>ss</italic>; one medium <italic>eps</italic>; one medium <italic>ps</italic>; and single minute <italic>eus</italic>. Chaetotaxy of metathorax (Fig. <xref ref-type="fig" rid="F66">66A</xref>) almost identical to that of mesothorax. Each pedal area of thoracic segments with four medium and single minute <italic>pda</italic>.</p><p><bold><italic>Abdomen</italic>.</bold> Segments I–VIII (Fig. <xref ref-type="fig" rid="F66">66B, C</xref>) with a single minute <italic>prs</italic>; three <italic>pds</italic> of various length; one minute and one medium <italic>ss</italic>; one medium and one minute <italic>eps</italic>; one medium <italic>ps</italic>; one medium <italic>lsts</italic>; and two minute <italic>eus</italic>. Abdominal segment IX (Fig. <xref ref-type="fig" rid="F66">66C</xref>) with two medium and one minute <italic>ds</italic>; one medium and one minute <italic>ps</italic>; and two minute <italic>sts</italic>.</p></tp:treatment-sec><tp:treatment-sec sec-type="description" id="SECID0EVZEK"><title>Description of pupa</title><p><bold>(Figs <xref ref-type="fig" rid="F67">67A–C</xref>, <xref ref-type="fig" rid="F68">68A–C</xref>). <italic>Measurements</italic></bold> (in mm). Body length: 2.30–2.90; body width: 0.80–1.75; thorax width: 0.90–1.05; rostrum length: up to 0.75 ♂ and ♀.</p><fig id="F67" position="float" orientation="portrait"><object-id xmlns:xlink="http://www.w3.org/1999/xlink" content-type="doi" xlink:type="simple">10.3897/zookeys.1195.112328.figure67</object-id><object-id xmlns:xlink="http://www.w3.org/1999/xlink" content-type="arpha" xlink:type="simple">54F73E16-C132-5504-92A6-E3F37AF69BC0</object-id><label>Figure 67.</label><caption><p><italic><tp:taxon-name><tp:taxon-name-part taxon-name-part-type="genus" reg="Rhinusa">Rhinusa</tp:taxon-name-part><tp:taxon-name-part taxon-name-part-type="species" reg="melas">melas</tp:taxon-name-part></tp:taxon-name></italic> (Boheman, 1838) pupa habitus <bold>A</bold> ventral view <bold>B</bold> lateral view <bold>C</bold> dorsal view.</p></caption><graphic xmlns:xlink="http://www.w3.org/1999/xlink" xlink:href="zookeys-1195-001_article-112328__-g067.jpg" position="float" orientation="portrait" xlink:type="simple" id="oo_1001295.jpg"><uri content-type="original_file" xlink:type="simple">https://binary.pensoft.net/fig/1001295</uri></graphic></fig><fig id="F68" position="float" orientation="portrait"><object-id xmlns:xlink="http://www.w3.org/1999/xlink" content-type="doi" xlink:type="simple">10.3897/zookeys.1195.112328.figure68</object-id><object-id xmlns:xlink="http://www.w3.org/1999/xlink" content-type="arpha" xlink:type="simple">869C32C5-1423-59B8-8009-118EDB1CCFA8</object-id><label>Figure 68.</label><caption><p><italic><tp:taxon-name><tp:taxon-name-part taxon-name-part-type="genus" reg="Rhinusa">Rhinusa</tp:taxon-name-part><tp:taxon-name-part taxon-name-part-type="species" reg="melas">melas</tp:taxon-name-part></tp:taxon-name></italic> (Boheman, 1838) pupa habitus <bold>A</bold> ventral view <bold>B</bold> lateral view <bold>C</bold> dorsal view (schemes). Abbreviations: a–pr–abdominal protuberances, h–pr–head protuberances, p–pr–pronotal protuberances, ur–urogomphi, setae: <italic>as</italic>–apical, <italic>d</italic>–dorsal, <italic>ds</italic>–discal, <italic>fes</italic>–femoral, <italic>l</italic>, <italic>ls</italic>–lateral, <italic>os</italic>–orbital, <italic>pls</italic>–posterolateral, <italic>v</italic>–ventral.</p></caption><graphic xmlns:xlink="http://www.w3.org/1999/xlink" xlink:href="zookeys-1195-001_article-112328__-g068.jpg" position="float" orientation="portrait" xlink:type="simple" id="oo_1001296.jpg"><uri content-type="original_file" xlink:type="simple">https://binary.pensoft.net/fig/1001296</uri></graphic></fig><p><bold><italic>Body</italic>.</bold> Integument white; moderately elongated. Head and pronotum with protuberances. Rostrum rather short, reaching to mesocoxae; on both sexes almost 2.2 × longer than wider. Pronotum trapezoidal 2 × as wide as long. Meso- and metanotum similar in size. Abdominal segments I–IV almost identical in size; segments V and VI tapering gradually, VII semicircular; segment VIII narrow; segment IX reduced. Abdominal segment VIII with, semicircular, weakly sclerotised abdominal protuberance (a–pr). Urogomphi vestigial, weakly sclerotised (Fig. <xref ref-type="fig" rid="F67">67A–C</xref>).</p><p><bold><italic>Chaetotaxy</italic>.</bold> Well-developed setae, elongated to short, dark brown. Head with a single short <italic>os</italic>. Rostrum without seta (Fig. <xref ref-type="fig" rid="F68">68A</xref>). Pronotum with a single <italic>as</italic>, single <italic>ds</italic>, four <italic>ls</italic>, and three <italic>pls</italic>; all pronotal setae elongated, equal in length. Dorsal parts of meso- and metathorax with two elongated setae, placed medially (Fig. <xref ref-type="fig" rid="F68">68A–C</xref>). Abdominal segments I–VIII dorsally with three medium (on segments VII and VIII elongated) setae dorsally, placed close to posterior margin of the segments. Each lateral part of abdominal segments I–VIII with one short seta. Ventral parts of abdominal segments I–VIII with three short setae, of which medial are robust, almost thorn-like. Abdominal segment IX without seta ventrally (Fig. <xref ref-type="fig" rid="F68">68A–C</xref>).</p></tp:treatment-sec><tp:treatment-sec sec-type="remarks" id="SECID0E44EK"><title>Remarks and comparative notes.</title><p>This species is widely distributed, although uncommon, in southern, western, and central Europe (<xref ref-type="bibr" rid="B1">Alonso-Zarazaga et al. 2023</xref>). The apparent presence only in southern Spain and in the Pyrenees of adults of a form with a reddish elytral integument together with specimens with black elytra is unusual, although not unique in the genus <italic><tp:taxon-name><tp:taxon-name-part taxon-name-part-type="genus" reg="Rhinusa">Rhinusa</tp:taxon-name-part></tp:taxon-name></italic>. In fact, the same occurs in <italic><tp:taxon-name><tp:taxon-name-part taxon-name-part-type="genus" reg="Rhinusa">R.</tp:taxon-name-part><tp:taxon-name-part taxon-name-part-type="species" reg="bipustulata">bipustulata</tp:taxon-name-part></tp:taxon-name></italic> (Rossi, 1792) and <italic><tp:taxon-name><tp:taxon-name-part taxon-name-part-type="genus" reg="Rhinusa">R.</tp:taxon-name-part><tp:taxon-name-part taxon-name-part-type="species" reg="tetra">tetra</tp:taxon-name-part></tp:taxon-name></italic>, which live on <italic><tp:taxon-name><tp:taxon-name-part taxon-name-part-type="genus" reg="Scrophularia">Scrophularia</tp:taxon-name-part></tp:taxon-name></italic> and <italic><tp:taxon-name><tp:taxon-name-part taxon-name-part-type="genus" reg="Verbascum">Verbascum</tp:taxon-name-part></tp:taxon-name></italic> and are unrelated to <italic><tp:taxon-name><tp:taxon-name-part taxon-name-part-type="genus" reg="Rhinusa">R.</tp:taxon-name-part><tp:taxon-name-part taxon-name-part-type="species" reg="melas">melas</tp:taxon-name-part></tp:taxon-name></italic>. It will surely be very interesting to confirm this distributional pattern through a molecular study.</p></tp:treatment-sec><tp:treatment-sec sec-type="notes" id="SECID0E46EK"><title>Biological notes.</title><p>The host plant of <italic><tp:taxon-name><tp:taxon-name-part taxon-name-part-type="genus" reg="Rhinusa">R.</tp:taxon-name-part><tp:taxon-name-part taxon-name-part-type="species" reg="melas">melas</tp:taxon-name-part></tp:taxon-name></italic> is <italic><tp:taxon-name><tp:taxon-name-part taxon-name-part-type="genus" reg="Chaenorhinum">Chaenorhinum</tp:taxon-name-part><tp:taxon-name-part taxon-name-part-type="species" reg="minus">minus</tp:taxon-name-part></tp:taxon-name></italic>. Larvae develop in the seed capsules, where they pupate (<xref ref-type="bibr" rid="B32">Hoffmann 1958</xref>; <xref ref-type="bibr" rid="B55">Smreczyński 1976</xref>). Adults were also collected on <italic><tp:taxon-name><tp:taxon-name-part taxon-name-part-type="genus" reg="Linaria">Linaria</tp:taxon-name-part><tp:taxon-name-part taxon-name-part-type="species" reg="vulgaris">vulgaris</tp:taxon-name-part></tp:taxon-name></italic>, <italic><tp:taxon-name><tp:taxon-name-part taxon-name-part-type="genus" reg="Linaria">L.</tp:taxon-name-part><tp:taxon-name-part taxon-name-part-type="species" reg="repens">repens</tp:taxon-name-part></tp:taxon-name></italic> and <italic><tp:taxon-name><tp:taxon-name-part taxon-name-part-type="genus" reg="Linaria">L.</tp:taxon-name-part><tp:taxon-name-part taxon-name-part-type="species" reg="spartea">spartea</tp:taxon-name-part></tp:taxon-name></italic>, but most likely as occasional visitors.</p><sec sec-type="﻿Key to mature larvae of selected Rhinusa species" id="SECID0ECCFK"><title>﻿Key to mature larvae of selected <italic><tp:taxon-name><tp:taxon-name-part taxon-name-part-type="genus" reg="Rhinusa">Rhinusa</tp:taxon-name-part></tp:taxon-name></italic> species</title><p>The following key is for the larvae of 14 <italic><tp:taxon-name><tp:taxon-name-part taxon-name-part-type="genus" reg="Rhinusa">Rhinusa</tp:taxon-name-part></tp:taxon-name></italic> species treated in this paper plus one species (<italic><tp:taxon-name><tp:taxon-name-part taxon-name-part-type="genus" reg="Rhinusa">R.</tp:taxon-name-part><tp:taxon-name-part taxon-name-part-type="species" reg="bipustulata">bipustulata</tp:taxon-name-part></tp:taxon-name></italic>) in a previously published paper (<xref ref-type="bibr" rid="B24">Gosik 2010</xref>).</p><table-wrap content-type="key" position="anchor" orientation="portrait"><table id="TID0EB3BI" rules="all"><tbody><tr><td rowspan="1" colspan="1">1</td><td rowspan="1" colspan="1">Pronotal spiracle bicameral (Figs <xref ref-type="fig" rid="F13">13A</xref>, <xref ref-type="fig" rid="F18">18A</xref>, <xref ref-type="fig" rid="F66">66A</xref>)</td><td rowspan="1" colspan="1">
                      <bold>2</bold>
                    </td></tr><tr><td rowspan="1" colspan="1">–</td><td rowspan="1" colspan="1">Pronotal spiracle unicameral (Figs <xref ref-type="fig" rid="F3">3A</xref>, <xref ref-type="fig" rid="F8">8A</xref>, <xref ref-type="fig" rid="F23">23A</xref>, <xref ref-type="fig" rid="F28">28A</xref>, <xref ref-type="fig" rid="F33">33A</xref>, <xref ref-type="fig" rid="F38">38A</xref>, <xref ref-type="fig" rid="F43">43A</xref>, <xref ref-type="fig" rid="F48">48A</xref>, <xref ref-type="fig" rid="F53">53A</xref>, <xref ref-type="fig" rid="F56">56A</xref>, <xref ref-type="fig" rid="F61">61A</xref>)</td><td rowspan="1" colspan="1">
                      <bold>4</bold>
                    </td></tr><tr><td rowspan="1" colspan="1">2</td><td rowspan="1" colspan="1">Endocarinal line reaching 1/2 of length of frons (Fig. <xref ref-type="fig" rid="F65">65A</xref>). Postmentum partially covered with knobby asperities (Fig. <xref ref-type="fig" rid="F65">65E</xref>). Premental sclerite broad, well sclerotised, its posterior extension elongated (Fig. <xref ref-type="fig" rid="F65">65E</xref>). Mala with 6 <italic>dms</italic> (Fig. <xref ref-type="fig" rid="F65">65E</xref>)</td><td rowspan="1" colspan="1">
                      <bold>
                        <italic>
                          <tp:taxon-name><tp:taxon-name-part taxon-name-part-type="genus" reg="Rhinusa">R.</tp:taxon-name-part><tp:taxon-name-part taxon-name-part-type="species" reg="melas">melas</tp:taxon-name-part></tp:taxon-name>
                        </italic>
                      </bold>
                    </td></tr><tr><td rowspan="1" colspan="1">–</td><td rowspan="1" colspan="1">Endocarinal line reaching &lt; 2/3 of the length of the frons (Figs <xref ref-type="fig" rid="F12">12A</xref>, <xref ref-type="fig" rid="F17">17A</xref>). Postmentum smooth (Figs <xref ref-type="fig" rid="F12">12E</xref>, <xref ref-type="fig" rid="F17">17E</xref>). Premental sclerite weakly sclerotised, its posterior extension vestigial (Figs <xref ref-type="fig" rid="F12">12E</xref>, <xref ref-type="fig" rid="F17">17E</xref>). Mala with 5 <italic>dms</italic> (Figs <xref ref-type="fig" rid="F12">12E</xref>, <xref ref-type="fig" rid="F17">17E</xref>)</td><td rowspan="1" colspan="1">
                      <bold>3</bold>
                    </td></tr><tr><td rowspan="1" colspan="1">3</td><td rowspan="1" colspan="1"><italic>Des<sub>1</sub></italic> present, <italic>des<sub>4</sub></italic> absent (Fig. <xref ref-type="fig" rid="F17">17A</xref>). Antenna with 3 sensilla basiconica (Fig. <xref ref-type="fig" rid="F17">17B</xref>). <italic>Cls</italic> very long (Fig. <xref ref-type="fig" rid="F17">17C</xref>). Ligula with 3 <italic>ligs</italic> (Fig. <xref ref-type="fig" rid="F17">17E</xref>). Mala with 5 <italic>vms</italic> (Fig. <xref ref-type="fig" rid="F17">17E</xref>). Pronotum with 12 <italic>prns</italic> (Fig. <xref ref-type="fig" rid="F18">18A</xref>). Abdominal segments I–VIII with 2 <italic>pds</italic> (Fig. <xref ref-type="fig" rid="F18">18B, C</xref>)</td><td rowspan="1" colspan="1">
                      <bold>
                        <italic>
                          <tp:taxon-name><tp:taxon-name-part taxon-name-part-type="genus" reg="Rhinusa">R.</tp:taxon-name-part><tp:taxon-name-part taxon-name-part-type="species" reg="florum">florum</tp:taxon-name-part></tp:taxon-name>
                        </italic>
                      </bold>
                    </td></tr><tr><td rowspan="1" colspan="1">–</td><td rowspan="1" colspan="1"><italic>Des<sub>1</sub></italic> absent, <italic>des<sub>4</sub></italic> present (Fig. <xref ref-type="fig" rid="F12">12A</xref>). Antenna with 1 sensillum basiconicum and 4 sensilla ampullacea (Fig. <xref ref-type="fig" rid="F12">12B</xref>). <italic>Cls</italic> very short (Fig. <xref ref-type="fig" rid="F12">12C</xref>). Ligula with 2 <italic>ligs</italic> (Fig. <xref ref-type="fig" rid="F12">12E</xref>). Mala with 4 <italic>vms</italic> (Fig. <xref ref-type="fig" rid="F12">12E</xref>). Pronotum with 10 <italic>prns</italic> (Fig. <xref ref-type="fig" rid="F13">13A</xref>). Abdominal segments I–VIII with 3 <italic>pds</italic> (Fig. <xref ref-type="fig" rid="F12">12B, C</xref>)</td><td rowspan="1" colspan="1">
                      <bold>
                        <italic>
                          <tp:taxon-name><tp:taxon-name-part taxon-name-part-type="genus" reg="Rhinusa">R.</tp:taxon-name-part><tp:taxon-name-part taxon-name-part-type="species" reg="antirrhini">antirrhini</tp:taxon-name-part></tp:taxon-name>
                        </italic>
                      </bold>
                    </td></tr><tr><td rowspan="1" colspan="1">4</td><td rowspan="1" colspan="1">Frons covered with knobby protuberances (Figs <xref ref-type="fig" rid="F42">42A</xref>, <xref ref-type="fig" rid="F47">47A</xref>, <xref ref-type="fig" rid="F52">52A</xref>, <xref ref-type="fig" rid="F55">55A</xref>)</td><td rowspan="1" colspan="1">
                      <bold>5</bold>
                    </td></tr><tr><td rowspan="1" colspan="1">–</td><td rowspan="1" colspan="1">Frons smooth (Figs <xref ref-type="fig" rid="F2">2A</xref>, <xref ref-type="fig" rid="F7">7A</xref>, <xref ref-type="fig" rid="F22">22A</xref>, <xref ref-type="fig" rid="F27">27A</xref>, <xref ref-type="fig" rid="F32">32A</xref>, <xref ref-type="fig" rid="F37">37A</xref>, <xref ref-type="fig" rid="F60">60A</xref>)</td><td rowspan="1" colspan="1">
                      <bold>8</bold>
                    </td></tr><tr><td rowspan="1" colspan="1">5</td><td rowspan="1" colspan="1">Pronotum with 5 <italic>prns</italic> (Fig. <xref ref-type="fig" rid="F43">43A</xref>). Abdominal segments I–VIII with 3 <italic>pds</italic> and single <italic>eps</italic> (Fig. <xref ref-type="fig" rid="F43">43B, C</xref>)</td><td rowspan="1" colspan="1">
                      <bold>
                        <italic>
                          <tp:taxon-name><tp:taxon-name-part taxon-name-part-type="genus" reg="Rhinusa">R.</tp:taxon-name-part><tp:taxon-name-part taxon-name-part-type="species" reg="collina">collina</tp:taxon-name-part></tp:taxon-name>
                        </italic>
                      </bold>
                    </td></tr><tr><td rowspan="1" colspan="1">–</td><td rowspan="1" colspan="1">Pronotum with 7 or more <italic>prns</italic> (Figs <xref ref-type="fig" rid="F48">48A</xref>, <xref ref-type="fig" rid="F53">53A</xref>, <xref ref-type="fig" rid="F56">56A</xref>). Abdominal segments I–VIII with 4 <italic>pds</italic> and 3 <italic>eps</italic> (Figs <xref ref-type="fig" rid="F48">48B, C</xref>, <xref ref-type="fig" rid="F53">53B, C</xref>, <xref ref-type="fig" rid="F56">56B, C</xref>)</td><td rowspan="1" colspan="1">
                      <bold>6</bold>
                    </td></tr><tr><td rowspan="1" colspan="1">6</td><td rowspan="1" colspan="1">Postmentum smooth (Fig. <xref ref-type="fig" rid="F52">52E</xref>). <italic>Fs<sub>2</sub></italic> and <italic>fs<sub>3</sub></italic> present (Fig. <xref ref-type="fig" rid="F52">52A</xref>)</td><td rowspan="1" colspan="1">
                      <bold>
                        <italic>
                          <tp:taxon-name><tp:taxon-name-part taxon-name-part-type="genus" reg="Rhinusa">R.</tp:taxon-name-part><tp:taxon-name-part taxon-name-part-type="species" reg="incana">incana</tp:taxon-name-part></tp:taxon-name>
                        </italic>
                      </bold>
                    </td></tr><tr><td rowspan="1" colspan="1">–</td><td rowspan="1" colspan="1">Postmentum partially covered with knobby asperities (Figs <xref ref-type="fig" rid="F47">47E</xref>, <xref ref-type="fig" rid="F55">55E</xref>). <italic>Fs<sub>2</sub></italic> and <italic>fs<sub>3</sub></italic> absent (Figs <xref ref-type="fig" rid="F47">47A</xref>, <xref ref-type="fig" rid="F55">55A</xref>)</td><td rowspan="1" colspan="1">
                      <bold>7</bold>
                    </td></tr><tr><td rowspan="1" colspan="1">7</td><td rowspan="1" colspan="1"><italic>Des<sub>1</sub></italic> short (Fig. <xref ref-type="fig" rid="F55">55A</xref>). Epipharynx with 3 <italic>ams</italic> (Fig. <xref ref-type="fig" rid="F55">55C</xref>). Mala with 6 <italic>dms</italic> (Fig. <xref ref-type="fig" rid="F55">55E</xref>). Premental sclerite without sclerotisation (Fig. <xref ref-type="fig" rid="F55">55E</xref>). Pronotum with 7 <italic>prns</italic> (Fig. <xref ref-type="fig" rid="F56">56A</xref>). Meso- and metathoracic segments with 3 <italic>pds</italic> (Fig. <xref ref-type="fig" rid="F56">56A</xref>). Abdominal segment IX with 2 <italic>ds</italic> (Fig. <xref ref-type="fig" rid="F56">56B, C</xref>)</td><td rowspan="1" colspan="1">
                      <bold>
                        <italic>
                          <tp:taxon-name><tp:taxon-name-part taxon-name-part-type="genus" reg="Rhinusa">R.</tp:taxon-name-part><tp:taxon-name-part taxon-name-part-type="species" reg="neta">neta</tp:taxon-name-part></tp:taxon-name>
                        </italic>
                      </bold>
                    </td></tr><tr><td rowspan="1" colspan="1">–</td><td rowspan="1" colspan="1"><italic>Des<sub>1</sub></italic> elongate (Fig. <xref ref-type="fig" rid="F47">47A</xref>). Epipharynx with 2 <italic>ams</italic> (Fig. <xref ref-type="fig" rid="F47">47C</xref>). Mala with 5 <italic>dms</italic> (Fig. <xref ref-type="fig" rid="F47">47E</xref>). Premental sclerite highly sclerotised (Fig. <xref ref-type="fig" rid="F47">47E</xref>). Pronotum with 12 <italic>prns</italic> (Fig. <xref ref-type="fig" rid="F48">48A</xref>). Meso- and metathoracic segments with 4 <italic>pds</italic> (Fig. <xref ref-type="fig" rid="F48">48A</xref>). Abdominal segment IX with 3 <italic>ds</italic> (Fig. <xref ref-type="fig" rid="F47">47B, C</xref>)</td><td rowspan="1" colspan="1">
                      <bold>
                        <italic>
                          <tp:taxon-name><tp:taxon-name-part taxon-name-part-type="genus" reg="Rhinusa">R.</tp:taxon-name-part><tp:taxon-name-part taxon-name-part-type="species" reg="eversmanni">eversmanni</tp:taxon-name-part></tp:taxon-name>
                        </italic>
                      </bold>
                    </td></tr><tr><td rowspan="1" colspan="1">8</td><td rowspan="1" colspan="1">Posterior extension of premental sclerite very elongated (Fig. <xref ref-type="fig" rid="F60">60E</xref>). Frons with 5 <italic>fs</italic> (Fig. <xref ref-type="fig" rid="F60">60A</xref>)</td><td rowspan="1" colspan="1">
                      <bold>
                        <italic>
                          <tp:taxon-name><tp:taxon-name-part taxon-name-part-type="genus" reg="Rhinusa">R.</tp:taxon-name-part><tp:taxon-name-part taxon-name-part-type="species" reg="vestita">vestita</tp:taxon-name-part></tp:taxon-name>
                        </italic>
                      </bold>
                    </td></tr><tr><td rowspan="1" colspan="1">–</td><td rowspan="1" colspan="1">Posterior extension of premental sclerite very short, vestigial or even absent (Figs <xref ref-type="fig" rid="F2">2E</xref>, <xref ref-type="fig" rid="F7">7E</xref>, <xref ref-type="fig" rid="F22">22E</xref>, <xref ref-type="fig" rid="F27">27E</xref>, <xref ref-type="fig" rid="F32">32E</xref>, <xref ref-type="fig" rid="F37">37E</xref>). Frons with 3 or 4 <italic>fs</italic> (Figs <xref ref-type="fig" rid="F2">2A</xref>, <xref ref-type="fig" rid="F7">7A</xref>, <xref ref-type="fig" rid="F22">22A</xref>, <xref ref-type="fig" rid="F27">27A</xref>, <xref ref-type="fig" rid="F32">32A</xref>, <xref ref-type="fig" rid="F37">37A</xref>)</td><td rowspan="1" colspan="1">
                      <bold>9</bold>
                    </td></tr><tr><td rowspan="1" colspan="1">9</td><td rowspan="1" colspan="1">Clypeus and labrum fused, anterior margin almost straight (Figs <xref ref-type="fig" rid="F22">22C</xref>, <xref ref-type="fig" rid="F27">27C</xref>, <xref ref-type="fig" rid="F32">32C</xref>). Premental sclerite weakly sclerotised, posterior extension absent (Figs <xref ref-type="fig" rid="F22">22E</xref>, <xref ref-type="fig" rid="F27">27E</xref>, <xref ref-type="fig" rid="F32">32E</xref>). Mala wit 4 <italic>dms</italic> (Figs <xref ref-type="fig" rid="F22">22E</xref>, <xref ref-type="fig" rid="F27">27E</xref>, <xref ref-type="fig" rid="F32">32E</xref>). Postdorsal folds of abdominal segments I–VI distinct, conical, much higher than prodorsal folds (Figs <xref ref-type="fig" rid="F23">23B</xref>, <xref ref-type="fig" rid="F28">28B</xref>, <xref ref-type="fig" rid="F33">33B</xref>)</td><td rowspan="1" colspan="1">
                      <bold>10</bold>
                    </td></tr><tr><td rowspan="1" colspan="1">–</td><td rowspan="1" colspan="1">Clypeus and labrum separated, anterior margin of labrum round or sinuate (Figs <xref ref-type="fig" rid="F2">2C</xref>, <xref ref-type="fig" rid="F7">7C</xref>, <xref ref-type="fig" rid="F37">37C</xref>). Premental sclerite well sclerotised, posterior extension present (Figs <xref ref-type="fig" rid="F2">2E</xref>, <xref ref-type="fig" rid="F7">7E</xref>, <xref ref-type="fig" rid="F37">37E</xref>). Mala with 5–6 <italic>dms</italic> (Figs <xref ref-type="fig" rid="F2">2E</xref>, <xref ref-type="fig" rid="F7">7E</xref>, <xref ref-type="fig" rid="F37">37E</xref>). Postdorsal folds of abdominal segments I–VI as high as prodorsal folds dorsally (or only slightly higher) (Figs <xref ref-type="fig" rid="F3">3B</xref>, <xref ref-type="fig" rid="F8">8B</xref>, <xref ref-type="fig" rid="F38">38B</xref>)</td><td rowspan="1" colspan="1">
                      <bold>12</bold>
                    </td></tr><tr><td rowspan="1" colspan="1">10</td><td rowspan="1" colspan="1">Labial palpi well developed and protruding past the outline of the prementum (Fig. <xref ref-type="fig" rid="F32">32E</xref>). Ligula with 3 <italic>ligs</italic> (Fig. <xref ref-type="fig" rid="F32">32E</xref>). Pronotum with 4 <italic>prns</italic> (Fig. <xref ref-type="fig" rid="F33">33A</xref>). Each pedal area with 1 elongated and 3 minute setae (Fig. <xref ref-type="fig" rid="F33">33A</xref>). Meso-, metathorax and abdominal segments I–VIII with 1 <italic>prs</italic> (Fig. <xref ref-type="fig" rid="F33">33A–C</xref>). All abdominal setae minute, weakly visible (Fig. <xref ref-type="fig" rid="F33">33B, C</xref>). Abdominal segments I–VIII with 3 <italic>pds</italic> (Fig. <xref ref-type="fig" rid="F33">33B, C</xref>)</td><td rowspan="1" colspan="1">
                      <bold>
                        <italic>
                          <tp:taxon-name><tp:taxon-name-part taxon-name-part-type="genus" reg="Rhinusa">R.</tp:taxon-name-part><tp:taxon-name-part taxon-name-part-type="species" reg="rara">rara</tp:taxon-name-part></tp:taxon-name>
                        </italic>
                      </bold>
                    </td></tr><tr><td rowspan="1" colspan="1">–</td><td rowspan="1" colspan="1">Labial palpi small or vestigial, not protruding past the outline of the prementum (Figs <xref ref-type="fig" rid="F22">22E</xref>, <xref ref-type="fig" rid="F27">27E</xref>). Ligula with 2 <italic>ligs</italic> (Figs <xref ref-type="fig" rid="F22">22E</xref>, <xref ref-type="fig" rid="F27">27E</xref>). Pronotum with more than 7 <italic>prns</italic> (Figs <xref ref-type="fig" rid="F23">23A</xref>, <xref ref-type="fig" rid="F28">28A</xref>). Each pedal area with 5 setae of various lengths (Figs <xref ref-type="fig" rid="F23">23A</xref>, <xref ref-type="fig" rid="F28">28A</xref>). Meso-, metathorax and abdominal segments I–VIII without <italic>prs</italic> (Figs <xref ref-type="fig" rid="F23">23A–C</xref>, <xref ref-type="fig" rid="F28">28A–C</xref>). All abdominal setae well visible, variable in length (Figs <xref ref-type="fig" rid="F23">23B, C</xref>, <xref ref-type="fig" rid="F28">28B, C</xref>). Abdominal segments I–VIII with 1 or 2 <italic>pds</italic> (Figs <xref ref-type="fig" rid="F23">23B, C</xref>, <xref ref-type="fig" rid="F28">28B, C</xref>)</td><td rowspan="1" colspan="1">
                      <bold>11</bold>
                    </td></tr><tr><td rowspan="1" colspan="1">11</td><td rowspan="1" colspan="1">Labial palpi vestigial, almost invisible (Fig. <xref ref-type="fig" rid="F22">22E</xref>). Ligula with 1 <italic>ligs</italic> (Fig. <xref ref-type="fig" rid="F22">22E</xref>). Postmentum partially covered with knobby asperities (Fig. <xref ref-type="fig" rid="F22">22E</xref>). Clypeus with 1 <italic>cls</italic> (Fig. <xref ref-type="fig" rid="F22">22C</xref>). <italic>Ams</italic> and <italic>als</italic> almost identical in size (Fig. <xref ref-type="fig" rid="F22">22C</xref>). Sensorium elongated (Fig. <xref ref-type="fig" rid="F22">22B</xref>). Thoracic and abdominal segments without <italic>eps</italic> (Fig. <xref ref-type="fig" rid="F23">23A–C</xref>). Meso- and metathorax with 1 <italic>pds</italic> (Fig. <xref ref-type="fig" rid="F23">23A</xref>). Abdominal segments I–VIII with 1 <italic>ss</italic> and 1 <italic>eus</italic> (Fig. <xref ref-type="fig" rid="F23">23B, C</xref>)</td><td rowspan="1" colspan="1">
                      <bold>
                        <italic>
                          <tp:taxon-name><tp:taxon-name-part taxon-name-part-type="genus" reg="Rhinusa">R.</tp:taxon-name-part><tp:taxon-name-part taxon-name-part-type="species" reg="linariae">linariae</tp:taxon-name-part></tp:taxon-name>
                        </italic>
                      </bold>
                    </td></tr><tr><td rowspan="1" colspan="1">–</td><td rowspan="1" colspan="1">Labial palpi small, but still visible (Fig. <xref ref-type="fig" rid="F27">27E</xref>). Ligula with 2 <italic>ligs</italic> (Fig. <xref ref-type="fig" rid="F27">27E</xref>). Postmentum smooth (Fig. <xref ref-type="fig" rid="F27">27E</xref>). Clypeus with 2 <italic>cls</italic> (Fig. <xref ref-type="fig" rid="F27">27C</xref>). <italic>Als</italic> finger-like and distinctly larger than small and piliform <italic>ams</italic> (Fig. <xref ref-type="fig" rid="F27">27C</xref>). Sensorium rather stout (Fig. <xref ref-type="fig" rid="F27">27B</xref>). Thoracic and abdominal segments with 1 <italic>eps</italic> (Fig. <xref ref-type="fig" rid="F28">28A–C</xref>). Meso- and metathorax with 2 <italic>pds</italic> (Fig. <xref ref-type="fig" rid="F28">28A</xref>). Abdominal segments I–VIII with 2 <italic>ss</italic> and 2 <italic>eus</italic> (Fig. <xref ref-type="fig" rid="F28">28B, C</xref>)</td><td rowspan="1" colspan="1">
                      <bold>
                        <italic>
                          <tp:taxon-name><tp:taxon-name-part taxon-name-part-type="genus" reg="Rhinusa">R.</tp:taxon-name-part><tp:taxon-name-part taxon-name-part-type="species" reg="pilosa">pilosa</tp:taxon-name-part></tp:taxon-name>
                        </italic>
                      </bold>
                    </td></tr><tr><td rowspan="1" colspan="1">12</td><td rowspan="1" colspan="1">Prementum with 2 <italic>prms</italic> (Fig. <xref ref-type="fig" rid="F37">37E</xref>). Epipharynx without <italic>mes</italic> (Fig. <xref ref-type="fig" rid="F37">37C</xref>). Labral rods round (Fig. <xref ref-type="fig" rid="F37">37C</xref>). Endocarinal line reaching to 2/3 of the frons (Fig. <xref ref-type="fig" rid="F37">37A</xref>). Pronotum with 12 <italic>prns</italic> (Fig. <xref ref-type="fig" rid="F38">38A</xref>). Abdominal segments I–VIII without <italic>prs</italic> and with 4 <italic>pds</italic> (Fig. <xref ref-type="fig" rid="F38">38B, C</xref>)</td><td rowspan="1" colspan="1">
                      <bold>
                        <italic>
                          <tp:taxon-name><tp:taxon-name-part taxon-name-part-type="genus" reg="Rhinusa">R.</tp:taxon-name-part><tp:taxon-name-part taxon-name-part-type="species" reg="herbarum">herbarum</tp:taxon-name-part></tp:taxon-name>
                        </italic>
                      </bold>
                    </td></tr><tr><td rowspan="1" colspan="1">–</td><td rowspan="1" colspan="1">Prementum with 1 <italic>prms</italic> (Figs <xref ref-type="fig" rid="F2">2E</xref>, <xref ref-type="fig" rid="F7">7E</xref>). Epipharynx with 1 or 2 <italic>mes</italic> (Figs <xref ref-type="fig" rid="F2">2C</xref>, <xref ref-type="fig" rid="F7">7C</xref>). Labral rods elongated or kidney-shaped (Figs <xref ref-type="fig" rid="F2">2C</xref>, <xref ref-type="fig" rid="F7">7C</xref>). Endocarinal line reaching to 1/2 of frons (Figs <xref ref-type="fig" rid="F2">2A</xref>, <xref ref-type="fig" rid="F7">7A</xref>). Pronotum with 6–9 <italic>prns</italic> (Figs <xref ref-type="fig" rid="F3">3A</xref>, <xref ref-type="fig" rid="F8">8A</xref>). Abdominal segments I–VIII with 1–2 <italic>prs</italic> and with 1–3 <italic>pds</italic> (Figs <xref ref-type="fig" rid="F3">3B, C</xref>, <xref ref-type="fig" rid="F8">8B, C</xref>)</td><td rowspan="1" colspan="1">
                      <bold>13</bold>
                    </td></tr><tr><td rowspan="1" colspan="1">13</td><td rowspan="1" colspan="1">Epipharynx with 2 <italic>als</italic> (Fig. <xref ref-type="fig" rid="F7">7C</xref>). Postmentum partially covered with knobbly asperities (Fig. <xref ref-type="fig" rid="F7">7E</xref>)</td><td rowspan="1" colspan="1">
                      <bold>
                        <italic>
                          <tp:taxon-name><tp:taxon-name-part taxon-name-part-type="genus" reg="Rhinusa">R.</tp:taxon-name-part><tp:taxon-name-part taxon-name-part-type="species" reg="tetra">tetra</tp:taxon-name-part></tp:taxon-name>
                        </italic>
                      </bold>
                    </td></tr><tr><td rowspan="1" colspan="1">–</td><td rowspan="1" colspan="1">Epipharynx with 3 <italic>als</italic> (Fig. <xref ref-type="fig" rid="F2">2C</xref>). Postmentum smooth (Fig. <xref ref-type="fig" rid="F2">2E</xref>)</td><td rowspan="1" colspan="1">
                      <bold>14</bold>
                    </td></tr><tr><td rowspan="1" colspan="1">14</td><td rowspan="1" colspan="1">Head with 2 pairs of stemmata (Fig. <xref ref-type="fig" rid="F2">2A</xref>). Antenna with 2 sensilla basiconica and 2 styloconica (Fig. <xref ref-type="fig" rid="F2">2B</xref>). Posterior extension of premental sclerite moderately elongated (Fig. <xref ref-type="fig" rid="F2">2E</xref>). Ligula with 3 <italic>ligs</italic> (Fig. <xref ref-type="fig" rid="F2">2E</xref>). Abdominal segment IX without <italic>ds</italic> (Fig. <xref ref-type="fig" rid="F3">3C</xref>)</td><td rowspan="1" colspan="1">
                      <bold>
                        <italic>
                          <tp:taxon-name><tp:taxon-name-part taxon-name-part-type="genus" reg="Rhinusa">R.</tp:taxon-name-part><tp:taxon-name-part taxon-name-part-type="species" reg="asellus">asellus</tp:taxon-name-part></tp:taxon-name>
                        </italic>
                      </bold>
                    </td></tr><tr><td rowspan="1" colspan="1">–</td><td rowspan="1" colspan="1">Head with single pair of stemmata. Antenna with 7 sensilla styloconica. Posterior extension of premental sclerite short. Ligula with 2 <italic>ligs</italic>. Abdominal segment IX with 1 <italic>ds</italic></td><td rowspan="1" colspan="1">
                      <bold>
                        <italic>
                          <tp:taxon-name><tp:taxon-name-part taxon-name-part-type="genus" reg="Rhinusa">R.</tp:taxon-name-part><tp:taxon-name-part taxon-name-part-type="species" reg="bipustulata">bipustulata</tp:taxon-name-part></tp:taxon-name>
                        </italic>
                      </bold>
                    </td></tr></tbody></table></table-wrap></sec><sec sec-type="﻿Key to pupae of selected Rhinusa species" id="SECID0E4RGK"><title>﻿Key to pupae of selected <italic><tp:taxon-name><tp:taxon-name-part taxon-name-part-type="genus" reg="Rhinusa">Rhinusa</tp:taxon-name-part></tp:taxon-name></italic> species</title><p>The following key is for the pupae described in this paper for 13 <italic><tp:taxon-name><tp:taxon-name-part taxon-name-part-type="genus" reg="Rhinusa">Rhinusa</tp:taxon-name-part></tp:taxon-name></italic> species plus the pupa of one species (<italic><tp:taxon-name><tp:taxon-name-part taxon-name-part-type="genus" reg="Rhinusa">R.</tp:taxon-name-part><tp:taxon-name-part taxon-name-part-type="species" reg="bipustulata">bipustulata</tp:taxon-name-part></tp:taxon-name></italic>), described in a previously published paper (<xref ref-type="bibr" rid="B24">Gosik 2010</xref>).</p><table-wrap content-type="key" position="anchor" orientation="portrait"><table id="TID0EOUCI" rules="all"><tbody><tr><td rowspan="1" colspan="1">1</td><td rowspan="1" colspan="1">Pronotal and abdominal protuberances absent (Figs <xref ref-type="fig" rid="F30">30A–C</xref>, <xref ref-type="fig" rid="F35">35A–C</xref>)</td><td rowspan="1" colspan="1">
                      <bold>2</bold>
                    </td></tr><tr><td rowspan="1" colspan="1">–</td><td rowspan="1" colspan="1">Pronotal and/or abdominal protuberances present (Figs <xref ref-type="fig" rid="F5">5A–C</xref>, <xref ref-type="fig" rid="F10">10A–C</xref>, <xref ref-type="fig" rid="F15">15A–C</xref>, <xref ref-type="fig" rid="F20">20A–C</xref>, <xref ref-type="fig" rid="F25">25A–C</xref>, <xref ref-type="fig" rid="F40">40A–C</xref>, <xref ref-type="fig" rid="F45">45A–C</xref>, <xref ref-type="fig" rid="F50">50A–C</xref>, <xref ref-type="fig" rid="F58">58A–C</xref>, <xref ref-type="fig" rid="F63">63A–C</xref>, <xref ref-type="fig" rid="F68">68A–C</xref>)</td><td rowspan="1" colspan="1">
                      <bold>3</bold>
                    </td></tr><tr><td rowspan="1" colspan="1">2</td><td rowspan="1" colspan="1">Head and rostrum without seta (Fig. <xref ref-type="fig" rid="F35">35A, C</xref>). Pronotum with 3 <italic>pls</italic> and without <italic>ls</italic> (Fig. <xref ref-type="fig" rid="F35">35A–C</xref>). Abdominal segments I–VI with 4 setae dorsally (Fig. <xref ref-type="fig" rid="F35">35B</xref>)</td><td rowspan="1" colspan="1">
                      <bold>
                        <italic>
                          <tp:taxon-name><tp:taxon-name-part taxon-name-part-type="genus" reg="Rhinusa">R.</tp:taxon-name-part><tp:taxon-name-part taxon-name-part-type="species" reg="rara">rara</tp:taxon-name-part></tp:taxon-name>
                        </italic>
                      </bold>
                    </td></tr><tr><td rowspan="1" colspan="1">–</td><td rowspan="1" colspan="1">Head with 1 <italic>os</italic> and rostrum with 1 <italic>pas</italic> (Fig. <xref ref-type="fig" rid="F30">30A, C</xref>). Pronotum with 2 <italic>pls</italic> and 1 <italic>ls</italic> (Fig. <xref ref-type="fig" rid="F30">30A–C</xref>). Abdominal segments I–VI with 3 setae dorsally (Fig. <xref ref-type="fig" rid="F30">30B</xref>)</td><td rowspan="1" colspan="1">
                      <bold>
                        <italic>
                          <tp:taxon-name><tp:taxon-name-part taxon-name-part-type="genus" reg="Rhinusa">R.</tp:taxon-name-part><tp:taxon-name-part taxon-name-part-type="species" reg="pilosa">pilosa</tp:taxon-name-part></tp:taxon-name>
                        </italic>
                      </bold>
                    </td></tr><tr><td rowspan="1" colspan="1">3</td><td rowspan="1" colspan="1">All femora with 2 setae (Figs <xref ref-type="fig" rid="F5">5A–C</xref>, <xref ref-type="fig" rid="F10">10A–C</xref>)</td><td rowspan="1" colspan="1">
                      <bold>4</bold>
                    </td></tr><tr><td rowspan="1" colspan="1">–</td><td rowspan="1" colspan="1">All femora with 1 seta (Figs <xref ref-type="fig" rid="F15">15A–C</xref>, <xref ref-type="fig" rid="F20">20A–C</xref>, <xref ref-type="fig" rid="F25">25A–C</xref>, <xref ref-type="fig" rid="F40">40A–C</xref>, <xref ref-type="fig" rid="F45">45A–C</xref>, <xref ref-type="fig" rid="F50">50A–C</xref>, <xref ref-type="fig" rid="F58">58A–C</xref>, <xref ref-type="fig" rid="F63">63A–C</xref>, <xref ref-type="fig" rid="F68">68A–C</xref>)</td><td rowspan="1" colspan="1">
                      <bold>6</bold>
                    </td></tr><tr><td rowspan="1" colspan="1">4</td><td rowspan="1" colspan="1">Rostrum with 2 <italic>pas</italic>. Abdominal segments I–VII with 5 setae ventrally</td><td rowspan="1" colspan="1">
                      <bold>
                        <italic>
                          <tp:taxon-name><tp:taxon-name-part taxon-name-part-type="genus" reg="Rhinusa">R.</tp:taxon-name-part><tp:taxon-name-part taxon-name-part-type="species" reg="bipustulata">bipustulata</tp:taxon-name-part></tp:taxon-name>
                        </italic>
                      </bold>
                    </td></tr><tr><td rowspan="1" colspan="1">–</td><td rowspan="1" colspan="1">Rostrum without or with 1 <italic>pas</italic> (Figs <xref ref-type="fig" rid="F5">5A,C</xref>, <xref ref-type="fig" rid="F10">10A,C</xref>). Abdominal segments I–VII with 4 setae ventrally (Figs <xref ref-type="fig" rid="F5">5A</xref>, <xref ref-type="fig" rid="F10">10A</xref>)</td><td rowspan="1" colspan="1">
                      <bold>5</bold>
                    </td></tr><tr><td rowspan="1" colspan="1">5</td><td rowspan="1" colspan="1">P–pr elongated, sharply ended (Fig. <xref ref-type="fig" rid="F5">5A, C</xref>). Rostrum up to 1.60 mm ♂ and 2.60 mm ♀. Rostrum with 1 <italic>pas</italic>, 2 <italic>rs</italic>, and 1 <italic>es</italic> (Fig. <xref ref-type="fig" rid="F5">5A, C</xref>). Pronotum with 2 <italic>as</italic> and 4 <italic>pls</italic> (Fig. <xref ref-type="fig" rid="F5">5A–C</xref>). Procoxae with 1 seta (Fig. <xref ref-type="fig" rid="F5">5A</xref>)</td><td rowspan="1" colspan="1">
                      <bold>
                        <italic>
                          <tp:taxon-name><tp:taxon-name-part taxon-name-part-type="genus" reg="Rhinusa">R.</tp:taxon-name-part><tp:taxon-name-part taxon-name-part-type="species" reg="asellus">asellus</tp:taxon-name-part></tp:taxon-name>
                        </italic>
                      </bold>
                    </td></tr><tr><td rowspan="1" colspan="1">–</td><td rowspan="1" colspan="1">P–pr short, flattened (Fig. <xref ref-type="fig" rid="F10">10A, C</xref>). Rostrum up to 0.70 mm ♂ and ♀. Rostrum without <italic>pas</italic> and <italic>es</italic>, with 1 <italic>rs</italic> (Fig. <xref ref-type="fig" rid="F10">10A, C</xref>). Pronotum with 1 <italic>as</italic> and 3 <italic>pls</italic> (Fig. <xref ref-type="fig" rid="F10">10A–C</xref>). Procoxae without seta (Fig. <xref ref-type="fig" rid="F10">10A</xref>)</td><td rowspan="1" colspan="1">
                      <bold>
                        <italic>
                          <tp:taxon-name><tp:taxon-name-part taxon-name-part-type="genus" reg="Rhinusa">R.</tp:taxon-name-part><tp:taxon-name-part taxon-name-part-type="species" reg="tetra">tetra</tp:taxon-name-part></tp:taxon-name>
                        </italic>
                      </bold>
                    </td></tr><tr><td rowspan="1" colspan="1">6</td><td rowspan="1" colspan="1">Each of abdominal segments I–VII with 3 or more setae dorsally (Figs <xref ref-type="fig" rid="F15">15B</xref>, <xref ref-type="fig" rid="F20">20B</xref>, <xref ref-type="fig" rid="F40">40B</xref>, <xref ref-type="fig" rid="F45">45B</xref>, <xref ref-type="fig" rid="F50">50B</xref>, <xref ref-type="fig" rid="F58">58B</xref>, <xref ref-type="fig" rid="F63">63B</xref>, <xref ref-type="fig" rid="F68">68B</xref>)</td><td rowspan="1" colspan="1">
                      <bold>7</bold>
                    </td></tr><tr><td rowspan="1" colspan="1">–</td><td rowspan="1" colspan="1">Each of abdominal segments I–VII with 2 setae dorsally (Fig. <xref ref-type="fig" rid="F25">25B</xref>)</td><td rowspan="1" colspan="1">
                      <bold>
                        <italic>
                          <tp:taxon-name><tp:taxon-name-part taxon-name-part-type="genus" reg="Rhinusa">R.</tp:taxon-name-part><tp:taxon-name-part taxon-name-part-type="species" reg="linariae">linariae</tp:taxon-name-part></tp:taxon-name>
                        </italic>
                      </bold>
                    </td></tr><tr><td rowspan="1" colspan="1">7</td><td rowspan="1" colspan="1">A–pr well developed, prominent, protruding past the outline of the body (Figs <xref ref-type="fig" rid="F15">15A–C</xref>, <xref ref-type="fig" rid="F20">20A–C</xref>, <xref ref-type="fig" rid="F40">40A–C</xref>)</td><td rowspan="1" colspan="1">
                      <bold>8</bold>
                    </td></tr><tr><td rowspan="1" colspan="1">–</td><td rowspan="1" colspan="1">A–pr vestigial (almost invisible) or absent (Figs <xref ref-type="fig" rid="F45">45A–C</xref>, <xref ref-type="fig" rid="F50">50A–C</xref>, <xref ref-type="fig" rid="F58">58A–C</xref>, <xref ref-type="fig" rid="F63">63A–C</xref>, <xref ref-type="fig" rid="F68">68A–C</xref>)</td><td rowspan="1" colspan="1">
                      <bold>10</bold>
                    </td></tr><tr><td rowspan="1" colspan="1">8</td><td rowspan="1" colspan="1">P–pr well developed, prominent (Figs <xref ref-type="fig" rid="F15">15A–C</xref>, <xref ref-type="fig" rid="F20">20A–C</xref>). Clubs smooth (Figs <xref ref-type="fig" rid="F15">15A–C</xref>, <xref ref-type="fig" rid="F20">20A–C</xref>)</td><td rowspan="1" colspan="1">
                      <bold>9</bold>
                    </td></tr><tr><td rowspan="1" colspan="1">–</td><td rowspan="1" colspan="1">P–pr vestigial (almost invisible; Fig. <xref ref-type="fig" rid="F40">40A–C</xref>). Clubs covered with knobby protuberances (Fig. <xref ref-type="fig" rid="F40">40A–C</xref>)</td><td rowspan="1" colspan="1">
                      <bold>
                        <italic>
                          <tp:taxon-name><tp:taxon-name-part taxon-name-part-type="genus" reg="Rhinusa">R.</tp:taxon-name-part><tp:taxon-name-part taxon-name-part-type="species" reg="herbarum">herbarum</tp:taxon-name-part></tp:taxon-name>
                        </italic>
                      </bold>
                    </td></tr><tr><td rowspan="1" colspan="1">9</td><td rowspan="1" colspan="1">Pronotum with 2 <italic>as</italic>, without <italic>ds</italic>, 4 <italic>ls</italic>, and 3 <italic>pls</italic> (Fig. <xref ref-type="fig" rid="F15">15A–C</xref>). Rostrum without seta (Fig. <xref ref-type="fig" rid="F15">15A, C</xref>)</td><td rowspan="1" colspan="1">
                      <bold>
                        <italic>
                          <tp:taxon-name><tp:taxon-name-part taxon-name-part-type="genus" reg="Rhinusa">R.</tp:taxon-name-part><tp:taxon-name-part taxon-name-part-type="species" reg="antirrhini">antirrhini</tp:taxon-name-part></tp:taxon-name>
                        </italic>
                      </bold>
                    </td></tr><tr><td rowspan="1" colspan="1">–</td><td rowspan="1" colspan="1">Pronotum with 2 <italic>as</italic>, 1 <italic>ds</italic>, 2 <italic>ls</italic>, and 4 <italic>pls</italic> (Fig. <xref ref-type="fig" rid="F20">20A–C</xref>). Rostrum with 1 <italic>rs</italic> (Fig. <xref ref-type="fig" rid="F20">20A, C</xref>)</td><td rowspan="1" colspan="1">
                      <bold>
                        <italic>
                          <tp:taxon-name><tp:taxon-name-part taxon-name-part-type="genus" reg="Rhinusa">R.</tp:taxon-name-part><tp:taxon-name-part taxon-name-part-type="species" reg="florum">florum</tp:taxon-name-part></tp:taxon-name>
                        </italic>
                      </bold>
                    </td></tr><tr><td rowspan="1" colspan="1">10</td><td rowspan="1" colspan="1">Medial abdominal ventral seta much longer (or robust, spike-like) than the remaining ventral setae (Figs <xref ref-type="fig" rid="F63">63A</xref>, <xref ref-type="fig" rid="F68">68A</xref>)</td><td rowspan="1" colspan="1">
                      <bold>11</bold>
                    </td></tr><tr><td rowspan="1" colspan="1">–</td><td rowspan="1" colspan="1">All abdominal ventral setae similar in size (Figs <xref ref-type="fig" rid="F45">45A</xref>, <xref ref-type="fig" rid="F50">50A</xref>, <xref ref-type="fig" rid="F58">58A</xref>)</td><td rowspan="1" colspan="1">
                      <bold>12</bold>
                    </td></tr><tr><td rowspan="1" colspan="1">11</td><td rowspan="1" colspan="1">Pronotum with 2 <italic>as</italic>, 1 <italic>ds</italic>, 2 <italic>ls</italic>, and 4 <italic>pls</italic> (Fig. <xref ref-type="fig" rid="F63">63A–C</xref>). Abdominal ventral setae robust, spike-like (Fig. <xref ref-type="fig" rid="F63">63A</xref>). Abdominal segments I–VII with 6 setae dorsally (Fig. <xref ref-type="fig" rid="F63">63B</xref>)</td><td rowspan="1" colspan="1">
                      <bold>
                        <italic>
                          <tp:taxon-name><tp:taxon-name-part taxon-name-part-type="genus" reg="Rhinusa">R.</tp:taxon-name-part><tp:taxon-name-part taxon-name-part-type="species" reg="vestita">vestita</tp:taxon-name-part></tp:taxon-name>
                        </italic>
                      </bold>
                    </td></tr><tr><td rowspan="1" colspan="1">–</td><td rowspan="1" colspan="1">Pronotum with 1 <italic>as</italic>, 1 <italic>ds</italic>, 4 <italic>ls</italic>, and 3 <italic>pls</italic> (Fig. <xref ref-type="fig" rid="F68">68A–C</xref>). Abdominal ventral setae elongated, hair-like (Fig. <xref ref-type="fig" rid="F68">68A</xref>). Abdominal segments I–VII with 3 setae dorsally (Fig. <xref ref-type="fig" rid="F68">68B</xref>)</td><td rowspan="1" colspan="1">
                      <bold>
                        <italic>
                          <tp:taxon-name><tp:taxon-name-part taxon-name-part-type="genus" reg="Rhinusa">R.</tp:taxon-name-part><tp:taxon-name-part taxon-name-part-type="species" reg="melas">melas</tp:taxon-name-part></tp:taxon-name>
                        </italic>
                      </bold>
                    </td></tr><tr><td rowspan="1" colspan="1">12</td><td rowspan="1" colspan="1">Abdominal segments I–VII with 4 setae dorsally (Figs <xref ref-type="fig" rid="F45">45B</xref>, <xref ref-type="fig" rid="F50">50B</xref>)</td><td rowspan="1" colspan="1">
                      <bold>13</bold>
                    </td></tr><tr><td rowspan="1" colspan="1">–</td><td rowspan="1" colspan="1">Abdominal segments I–VII with 5 setae dorsally (Fig. <xref ref-type="fig" rid="F58">58A</xref>)</td><td rowspan="1" colspan="1">
                      <bold>
                        <italic>
                          <tp:taxon-name><tp:taxon-name-part taxon-name-part-type="genus" reg="Rhinusa">R.</tp:taxon-name-part><tp:taxon-name-part taxon-name-part-type="species" reg="neta">neta</tp:taxon-name-part></tp:taxon-name>
                        </italic>
                      </bold>
                    </td></tr><tr><td rowspan="1" colspan="1">13</td><td rowspan="1" colspan="1">Rostrum with 1 <italic>pas</italic>, without <italic>rs</italic> (Fig. <xref ref-type="fig" rid="F45">45A, C</xref>). Pronotum with 3 <italic>as</italic>, 1 <italic>ds</italic>, 2 <italic>ls</italic>, and 2 <italic>pls</italic> (Fig. <xref ref-type="fig" rid="F45">45A–C</xref>)</td><td rowspan="1" colspan="1">
                      <bold>
                        <italic>
                          <tp:taxon-name><tp:taxon-name-part taxon-name-part-type="genus" reg="Rhinusa">R.</tp:taxon-name-part><tp:taxon-name-part taxon-name-part-type="species" reg="collina">collina</tp:taxon-name-part></tp:taxon-name>
                        </italic>
                      </bold>
                    </td></tr><tr><td rowspan="1" colspan="1">–</td><td rowspan="1" colspan="1">Rostrum with 1 <italic>rs</italic>, without <italic>pas</italic> (Fig. <xref ref-type="fig" rid="F50">50A, C</xref>). Pronotum with 3 <italic>as</italic>, without <italic>ds</italic>, 3 <italic>ls</italic>, and 3 <italic>pls</italic> (Fig. <xref ref-type="fig" rid="F50">50A–C</xref>)</td><td rowspan="1" colspan="1">
                      <bold>
                        <italic>
                          <tp:taxon-name><tp:taxon-name-part taxon-name-part-type="genus" reg="Rhinusa">R.</tp:taxon-name-part><tp:taxon-name-part taxon-name-part-type="species" reg="eversmanni">eversmanni</tp:taxon-name-part></tp:taxon-name>
                        </italic>
                      </bold>
                    </td></tr></tbody></table></table-wrap></sec></tp:treatment-sec><tp:treatment-sec><!--Section generated to contain objects referenced in tp:taxon-treatment.--><fig id="F13" position="float" orientation="portrait"><object-id xmlns:xlink="http://www.w3.org/1999/xlink" content-type="doi" xlink:type="simple">10.3897/zookeys.1195.112328.figure13</object-id><object-id xmlns:xlink="http://www.w3.org/1999/xlink" content-type="arpha" xlink:type="simple">F5630BE3-CF15-506A-97E2-F53A0BED3F6D</object-id><label>Figure 13.</label><caption><p><italic><tp:taxon-name><tp:taxon-name-part taxon-name-part-type="genus" reg="Rhinusa">Rhinusa</tp:taxon-name-part><tp:taxon-name-part taxon-name-part-type="species" reg="antirrhini">antirrhini</tp:taxon-name-part></tp:taxon-name></italic> (Paykull, 1800) mature larva, habitus <bold>A</bold> lateral view of thoracic segments <bold>B</bold> lateral view of abdominal segment I <bold>C</bold> lateral view of abdominal segments VII–X (schemes). Abbreviations: Th. 1–3–number of thoracic segments, Abd. 1–10–number of abdominal seg, setae: <italic>as</italic>–alar, <italic>ds</italic>–dorsal, <italic>eps</italic>–epipleural, <italic>eus</italic>–eusternal, <italic>lsts</italic>–laterosternal, <italic>pda</italic>–pedal, <italic>pds</italic>–postdorsal, <italic>prns</italic>–pronotal, <italic>prs</italic>–prodorsal, <italic>ss</italic>–spiracular, <italic>ps</italic>–pleural, <italic>sts</italic>–sternal.</p></caption><graphic xmlns:xlink="http://www.w3.org/1999/xlink" xlink:href="zookeys-1195-001_article-112328__-g013.jpg" position="float" orientation="portrait" xlink:type="simple" id="oo_1001241.jpg"><uri content-type="original_file" xlink:type="simple">https://binary.pensoft.net/fig/1001241</uri></graphic></fig><fig id="F18" position="float" orientation="portrait"><object-id xmlns:xlink="http://www.w3.org/1999/xlink" content-type="doi" xlink:type="simple">10.3897/zookeys.1195.112328.figure18</object-id><object-id xmlns:xlink="http://www.w3.org/1999/xlink" content-type="arpha" xlink:type="simple">A8E294F0-7139-524B-A5CD-C44E4E5883D2</object-id><label>Figure 18.</label><caption><p><italic><tp:taxon-name><tp:taxon-name-part taxon-name-part-type="genus" reg="Rhinusa">Rhinusa</tp:taxon-name-part><tp:taxon-name-part taxon-name-part-type="species" reg="florum">florum</tp:taxon-name-part></tp:taxon-name></italic> (Rubsaamen, 1895) mature larva, habitus <bold>A</bold> lateral view of thoracic segments <bold>B</bold> lateral view of abdominal segment I <bold>C</bold> lateral view of abdominal segments VII–X (schemes). Abbreviations: Th. 1–3–number of thoracic segments, Abd. 1–10–number of abdominal seg, setae: <italic>as</italic>–alar, <italic>ds</italic>–dorsal, <italic>eps</italic>–epipleural, <italic>eus</italic>–eusternal, <italic>lsts</italic>–laterosternal, <italic>pda</italic>–pedal, <italic>pds</italic>–postdorsal, <italic>prns</italic>–pronotal, <italic>prs</italic>–prodorsal, <italic>ss</italic>–spiracular, <italic>ps</italic>–pleural, <italic>sts</italic>–sternal.</p></caption><graphic xmlns:xlink="http://www.w3.org/1999/xlink" xlink:href="zookeys-1195-001_article-112328__-g018.jpg" position="float" orientation="portrait" xlink:type="simple" id="oo_1001246.jpg"><uri content-type="original_file" xlink:type="simple">https://binary.pensoft.net/fig/1001246</uri></graphic></fig><fig id="F3" position="float" orientation="portrait"><object-id xmlns:xlink="http://www.w3.org/1999/xlink" content-type="doi" xlink:type="simple">10.3897/zookeys.1195.112328.figure3</object-id><object-id xmlns:xlink="http://www.w3.org/1999/xlink" content-type="arpha" xlink:type="simple">DB8AEAD8-8A04-53C2-998B-512183B8AC82</object-id><label>Figure 3.</label><caption><p><italic><tp:taxon-name><tp:taxon-name-part taxon-name-part-type="genus" reg="Rhinusa">Rhinusa</tp:taxon-name-part><tp:taxon-name-part taxon-name-part-type="species" reg="asellus">asellus</tp:taxon-name-part></tp:taxon-name></italic> (Gravenhorst, 1807) mature larva, habitus <bold>A</bold> lateral view of thoracic segments <bold>B</bold> lateral view of abdominal segment I <bold>C</bold> lateral view of abdominal segments VII–X (schemes). Abbreviations: Th. 1–3–number of thoracic segments, Abd. 1–10–number of abdominal seg, setae: <italic>as</italic>–alar, <italic>ds</italic>–dorsal, <italic>eps</italic>–epipleural, <italic>eus</italic>–eusternal, <italic>lsts</italic>–laterosternal, <italic>pda</italic>–pedal, <italic>pds</italic>–postdorsal, <italic>prns</italic>–pronotal, <italic>prs</italic>–prodorsal, <italic>ss</italic>–spiracular, <italic>ps</italic>–pleural, <italic>sts</italic>–sternal.</p></caption><graphic xmlns:xlink="http://www.w3.org/1999/xlink" xlink:href="zookeys-1195-001_article-112328__-g003.jpg" position="float" orientation="portrait" xlink:type="simple" id="oo_1001231.jpg"><uri content-type="original_file" xlink:type="simple">https://binary.pensoft.net/fig/1001231</uri></graphic></fig><fig id="F8" position="float" orientation="portrait"><object-id xmlns:xlink="http://www.w3.org/1999/xlink" content-type="doi" xlink:type="simple">10.3897/zookeys.1195.112328.figure8</object-id><object-id xmlns:xlink="http://www.w3.org/1999/xlink" content-type="arpha" xlink:type="simple">C743E872-B7C5-5F90-84C7-B50ED805247F</object-id><label>Figure 8.</label><caption><p><italic><tp:taxon-name><tp:taxon-name-part taxon-name-part-type="genus" reg="Rhinusa">Rhinusa</tp:taxon-name-part><tp:taxon-name-part taxon-name-part-type="species" reg="tetra">tetra</tp:taxon-name-part></tp:taxon-name></italic> (Fabricius, 1792) mature larva, habitus <bold>A</bold> lateral view of thoracic segments <bold>B</bold> lateral view of abdominal segment I <bold>C</bold> lateral view of abdominal segments VII–X (schemes). Abbreviations: Th. 1–3–number of thoracic segments, Abd. 1–10–number of abdominal seg, setae: <italic>as</italic>–alar, <italic>ds</italic>–dorsal, <italic>eps</italic>–epipleural, <italic>eus</italic>–eusternal, <italic>lsts</italic>–laterosternal, <italic>pda</italic>–pedal, <italic>pds</italic>–postdorsal, <italic>prns</italic>–pronotal, <italic>prs</italic>–prodorsal, <italic>ss</italic>–spiracular, <italic>ps</italic>–pleural, <italic>sts</italic>–sternal.</p></caption><graphic xmlns:xlink="http://www.w3.org/1999/xlink" xlink:href="zookeys-1195-001_article-112328__-g008.jpg" position="float" orientation="portrait" xlink:type="simple" id="oo_1001236.jpg"><uri content-type="original_file" xlink:type="simple">https://binary.pensoft.net/fig/1001236</uri></graphic></fig><fig id="F23" position="float" orientation="portrait"><object-id xmlns:xlink="http://www.w3.org/1999/xlink" content-type="doi" xlink:type="simple">10.3897/zookeys.1195.112328.figure23</object-id><object-id xmlns:xlink="http://www.w3.org/1999/xlink" content-type="arpha" xlink:type="simple">72A63303-AC2A-5B77-85A4-61CE0D433126</object-id><label>Figure 23.</label><caption><p><italic><tp:taxon-name><tp:taxon-name-part taxon-name-part-type="genus" reg="Rhinusa">Rhinusa</tp:taxon-name-part><tp:taxon-name-part taxon-name-part-type="species" reg="linariae">linariae</tp:taxon-name-part></tp:taxon-name></italic> (Panzer, 1796) mature larva, habitus <bold>A</bold> lateral view of thoracic segments <bold>B</bold> lateral view of abdominal segment I <bold>C</bold> lateral view of abdominal segments VII–X (schemes). Abbreviations: Th. 1–3–number of thoracic segments, Abd. 1–10–number of abdominal seg, setae: <italic>as</italic>–alar, <italic>ds</italic>–dorsal, <italic>eus</italic>–eusternal, <italic>lsts</italic>–laterosternal, <italic>pda</italic>–pedal, <italic>pds</italic>–postdorsal, <italic>prns</italic>–pronotal, <italic>ss</italic>–spiracular, <italic>ps</italic>–pleural.</p></caption><graphic xmlns:xlink="http://www.w3.org/1999/xlink" xlink:href="zookeys-1195-001_article-112328__-g023.jpg" position="float" orientation="portrait" xlink:type="simple" id="oo_1001251.jpg"><uri content-type="original_file" xlink:type="simple">https://binary.pensoft.net/fig/1001251</uri></graphic></fig><fig id="F28" position="float" orientation="portrait"><object-id xmlns:xlink="http://www.w3.org/1999/xlink" content-type="doi" xlink:type="simple">10.3897/zookeys.1195.112328.figure28</object-id><object-id xmlns:xlink="http://www.w3.org/1999/xlink" content-type="arpha" xlink:type="simple">13E1186F-89B5-550A-BE16-78641BDBCD80</object-id><label>Figure 28.</label><caption><p><italic><tp:taxon-name><tp:taxon-name-part taxon-name-part-type="genus" reg="Rhinusa">Rhinusa</tp:taxon-name-part><tp:taxon-name-part taxon-name-part-type="species" reg="pilosa">pilosa</tp:taxon-name-part></tp:taxon-name></italic> (Gyllenhal, 1838) mature larva, habitus <bold>A</bold> lateral view of thoracic segments <bold>B</bold> lateral view of abdominal segment I <bold>C</bold> lateral view of abdominal segments VII–X (schemes). Abbreviations: Th. 1–3–number of thoracic segments, Abd. 1–10–number of abdominal seg, setae: <italic>as</italic>–alar, <italic>ds</italic>–dorsal, <italic>eps</italic>–epipleural, <italic>eus</italic>–eusternal, <italic>lsts</italic>–laterosternal, <italic>pda</italic>–pedal, <italic>pds</italic>–postdorsal, <italic>prns</italic>–pronotal, <italic>ss</italic>–spiracular, <italic>ps</italic>–pleural, <italic>sts</italic>–sternal.</p></caption><graphic xmlns:xlink="http://www.w3.org/1999/xlink" xlink:href="zookeys-1195-001_article-112328__-g028.jpg" position="float" orientation="portrait" xlink:type="simple" id="oo_1001256.jpg"><uri content-type="original_file" xlink:type="simple">https://binary.pensoft.net/fig/1001256</uri></graphic></fig><fig id="F33" position="float" orientation="portrait"><object-id xmlns:xlink="http://www.w3.org/1999/xlink" content-type="doi" xlink:type="simple">10.3897/zookeys.1195.112328.figure33</object-id><object-id xmlns:xlink="http://www.w3.org/1999/xlink" content-type="arpha" xlink:type="simple">FC05E8E1-0FDE-5C9E-A450-DFF3B8A8569F</object-id><label>Figure 33.</label><caption><p><italic><tp:taxon-name><tp:taxon-name-part taxon-name-part-type="genus" reg="Rhinusa">Rhinusa</tp:taxon-name-part><tp:taxon-name-part taxon-name-part-type="species" reg="rara">rara</tp:taxon-name-part></tp:taxon-name></italic> Toševski, Caldara, 2015 mature larva, habitus <bold>A</bold> lateral view of thoracic segments <bold>B</bold> lateral view of abdominal segment I <bold>C</bold> lateral view of abdominal segments VII–X (schemes). Abbreviations: Th. 1–3–number of thoracic segments, Abd. 1–10–number of abdominal seg, setae: <italic>ds</italic>–dorsal, <italic>eps</italic>–epipleural, <italic>pda</italic>–pedal, <italic>pds</italic>–postdorsal, <italic>prns</italic>–pronotal, <italic>prs</italic>–prodorsal, <italic>ss</italic>–spiracular, <italic>ps</italic>–pleural, <italic>sts</italic>–sternal.</p></caption><graphic xmlns:xlink="http://www.w3.org/1999/xlink" xlink:href="zookeys-1195-001_article-112328__-g033.jpg" position="float" orientation="portrait" xlink:type="simple" id="oo_1001261.jpg"><uri content-type="original_file" xlink:type="simple">https://binary.pensoft.net/fig/1001261</uri></graphic></fig><fig id="F38" position="float" orientation="portrait"><object-id xmlns:xlink="http://www.w3.org/1999/xlink" content-type="doi" xlink:type="simple">10.3897/zookeys.1195.112328.figure38</object-id><object-id xmlns:xlink="http://www.w3.org/1999/xlink" content-type="arpha" xlink:type="simple">467E955A-86A4-5305-B5FF-BC253BFEE2ED</object-id><label>Figure 38.</label><caption><p><italic><tp:taxon-name><tp:taxon-name-part taxon-name-part-type="genus" reg="Rhinusa">Rhinusa</tp:taxon-name-part><tp:taxon-name-part taxon-name-part-type="species" reg="herbarum">herbarum</tp:taxon-name-part></tp:taxon-name></italic> (H. Brisout de Barneville, 1862) mature larva, habitus <bold>A</bold> lateral view of thoracic segments <bold>B</bold> lateral view of abdominal segment I <bold>C</bold> lateral view of abdominal segments VII–X (schemes). Abbreviations: Th. 1–3–number of thoracic segments, Abd. 1–10–number of abdominal seg, setae: <italic>as</italic>–alar, <italic>ds</italic>–dorsal, <italic>eps</italic>–epipleural, <italic>eus</italic>–eusternal, <italic>lsts</italic>–laterosternal, <italic>pda</italic>–pedal, <italic>pds</italic>–postdorsal, <italic>prns</italic>–pronotal, <italic>prs</italic>–prodorsal, <italic>ss</italic>–spiracular, <italic>ps</italic>–pleural, <italic>sts</italic>–sternal.</p></caption><graphic xmlns:xlink="http://www.w3.org/1999/xlink" xlink:href="zookeys-1195-001_article-112328__-g038.jpg" position="float" orientation="portrait" xlink:type="simple" id="oo_1001266.jpg"><uri content-type="original_file" xlink:type="simple">https://binary.pensoft.net/fig/1001266</uri></graphic></fig><fig id="F43" position="float" orientation="portrait"><object-id xmlns:xlink="http://www.w3.org/1999/xlink" content-type="doi" xlink:type="simple">10.3897/zookeys.1195.112328.figure43</object-id><object-id xmlns:xlink="http://www.w3.org/1999/xlink" content-type="arpha" xlink:type="simple">C060D10D-FBA3-5481-A3F5-42322630A951</object-id><label>Figure 43.</label><caption><p><italic><tp:taxon-name><tp:taxon-name-part taxon-name-part-type="genus" reg="Rhinusa">Rhinusa</tp:taxon-name-part><tp:taxon-name-part taxon-name-part-type="species" reg="collina">collina</tp:taxon-name-part></tp:taxon-name></italic> (Gyllenhal, 1813) mature larva, habitus <bold>A</bold> lateral view of thoracic segments <bold>B</bold> lateral view of abdominal segment I <bold>C</bold> lateral view of abdominal segments VII–X (schemes). Abbreviations: Th. 1–3–number of thoracic segments, Abd. 1–10–number of abdominal seg, setae: <italic>as</italic>–alar, <italic>ds</italic>–dorsal, <italic>eps</italic>–epipleural, <italic>eus</italic>–eusternal, <italic>lsts</italic>–laterosternal, <italic>pda</italic>–pedal, <italic>pds</italic>–postdorsal, <italic>prns</italic>–pronotal, <italic>prs</italic>–prodorsal, <italic>ss</italic>–spiracular, <italic>ps</italic>–pleural, <italic>sts</italic>–sternal.</p></caption><graphic xmlns:xlink="http://www.w3.org/1999/xlink" xlink:href="zookeys-1195-001_article-112328__-g043.jpg" position="float" orientation="portrait" xlink:type="simple" id="oo_1001271.jpg"><uri content-type="original_file" xlink:type="simple">https://binary.pensoft.net/fig/1001271</uri></graphic></fig><fig id="F48" position="float" orientation="portrait"><object-id xmlns:xlink="http://www.w3.org/1999/xlink" content-type="doi" xlink:type="simple">10.3897/zookeys.1195.112328.figure48</object-id><object-id xmlns:xlink="http://www.w3.org/1999/xlink" content-type="arpha" xlink:type="simple">4A7F4EDD-CCB0-584F-B925-7198DE69DCEB</object-id><label>Figure 48.</label><caption><p><italic><tp:taxon-name><tp:taxon-name-part taxon-name-part-type="genus" reg="Rhinusa">Rhinusa</tp:taxon-name-part><tp:taxon-name-part taxon-name-part-type="species" reg="eversmanni">eversmanni</tp:taxon-name-part></tp:taxon-name></italic> (Rosenschoeld, 1838) mature larva, habitus <bold>A</bold> lateral view of thoracic segments <bold>B</bold> lateral view of abdominal segment I <bold>C</bold> lateral view of abdominal segments VII–X (schemes). Abbreviations: Th. 1–3–number of thoracic segments, Abd. 1–10–number of abdominal seg, setae: <italic>as</italic>–alar, <italic>ds</italic>–dorsal, <italic>eps</italic>–epipleural, <italic>eus</italic>–eusternal, <italic>lsts</italic>–laterosternal, <italic>pda</italic>–pedal, <italic>pds</italic>–postdorsal, <italic>prns</italic>–pronotal, <italic>prs</italic>–prodorsal, <italic>ss</italic>–spiracular, <italic>ps</italic>–pleural, <italic>sts</italic>–sternal.</p></caption><graphic xmlns:xlink="http://www.w3.org/1999/xlink" xlink:href="zookeys-1195-001_article-112328__-g048.jpg" position="float" orientation="portrait" xlink:type="simple" id="oo_1001276.jpg"><uri content-type="original_file" xlink:type="simple">https://binary.pensoft.net/fig/1001276</uri></graphic></fig><fig id="F53" position="float" orientation="portrait"><object-id xmlns:xlink="http://www.w3.org/1999/xlink" content-type="doi" xlink:type="simple">10.3897/zookeys.1195.112328.figure53</object-id><object-id xmlns:xlink="http://www.w3.org/1999/xlink" content-type="arpha" xlink:type="simple">6A65A5E2-FC24-5FD0-BEFB-D0591D04161D</object-id><label>Figure 53.</label><caption><p><italic><tp:taxon-name><tp:taxon-name-part taxon-name-part-type="genus" reg="Rhinusa">Rhinusa</tp:taxon-name-part><tp:taxon-name-part taxon-name-part-type="species" reg="incana">incana</tp:taxon-name-part></tp:taxon-name></italic> (Kirsch, 1881) mature larva, habitus <bold>A</bold> lateral view of thoracic segments <bold>B</bold> lateral view of abdominal segment I <bold>C</bold> lateral view of abdominal segments VII–X (schemes). Abbreviations: Th. 1–3–number of thoracic segments, Abd. 1–10–number of abdominal seg, setae: <italic>as</italic>–alar, <italic>ds</italic>–dorsal, <italic>eps</italic>–epipleural, <italic>eus</italic>–eusternal, <italic>lsts</italic>–laterosternal, <italic>pda</italic>–pedal, <italic>pds</italic>–postdorsal, <italic>prns</italic>–pronotal, <italic>prs</italic>–prodorsal, <italic>ss</italic>–spiracular, <italic>ps</italic>–pleural, <italic>sts</italic>–sternal.</p></caption><graphic xmlns:xlink="http://www.w3.org/1999/xlink" xlink:href="zookeys-1195-001_article-112328__-g053.jpg" position="float" orientation="portrait" xlink:type="simple" id="oo_1001281.jpg"><uri content-type="original_file" xlink:type="simple">https://binary.pensoft.net/fig/1001281</uri></graphic></fig><fig id="F56" position="float" orientation="portrait"><object-id xmlns:xlink="http://www.w3.org/1999/xlink" content-type="doi" xlink:type="simple">10.3897/zookeys.1195.112328.figure56</object-id><object-id xmlns:xlink="http://www.w3.org/1999/xlink" content-type="arpha" xlink:type="simple">8A9661C9-D692-5465-98E2-A678185EE87D</object-id><label>Figure 56.</label><caption><p><italic><tp:taxon-name><tp:taxon-name-part taxon-name-part-type="genus" reg="Rhinusa">Rhinusa</tp:taxon-name-part><tp:taxon-name-part taxon-name-part-type="species" reg="neta">neta</tp:taxon-name-part></tp:taxon-name></italic> (Germar, 1821) mature larva, habitus <bold>A</bold> lateral view of thoracic segments <bold>B</bold> lateral view of abdominal segment I <bold>C</bold> lateral view of abdominal segments VII–X (schemes). Abbreviations: Th. 1–3–number of thoracic segments, Abd. 1–10–number of abdominal seg, setae: <italic>as</italic>–alar, <italic>ds</italic>–dorsal, <italic>eps</italic>–epipleural, <italic>eus</italic>–eusternal, <italic>lsts</italic>–laterosternal, <italic>pda</italic>–pedal, <italic>pds</italic>–postdorsal, <italic>prns</italic>–pronotal, <italic>prs</italic>–prodorsal, <italic>ss</italic>–spiracular, <italic>ps</italic>–pleural, <italic>sts</italic>–sternal.</p></caption><graphic xmlns:xlink="http://www.w3.org/1999/xlink" xlink:href="zookeys-1195-001_article-112328__-g056.jpg" position="float" orientation="portrait" xlink:type="simple" id="oo_1001284.jpg"><uri content-type="original_file" xlink:type="simple">https://binary.pensoft.net/fig/1001284</uri></graphic></fig><fig id="F61" position="float" orientation="portrait"><object-id xmlns:xlink="http://www.w3.org/1999/xlink" content-type="doi" xlink:type="simple">10.3897/zookeys.1195.112328.figure61</object-id><object-id xmlns:xlink="http://www.w3.org/1999/xlink" content-type="arpha" xlink:type="simple">70B55798-731A-573F-9875-AEF7698F7A55</object-id><label>Figure 61.</label><caption><p><italic><tp:taxon-name><tp:taxon-name-part taxon-name-part-type="genus" reg="Rhinusa">Rhinusa</tp:taxon-name-part><tp:taxon-name-part taxon-name-part-type="species" reg="vestita">vestita</tp:taxon-name-part></tp:taxon-name></italic> (Germar, 1821) mature larva, habitus <bold>A</bold> lateral view of thoracic segments <bold>B</bold> lateral view of abdominal segment I <bold>C</bold> lateral view of abdominal segments VII–X (schemes). Abbreviations: Th. 1–3–number of thoracic segments, Abd. 1–10–number of abdominal seg, setae: <italic>as</italic>–alar, <italic>ds</italic>–dorsal, <italic>eps</italic>–epipleural, <italic>eus</italic>–eusternal, <italic>lsts</italic>–laterosternal, <italic>pda</italic>–pedal, <italic>pds</italic>–postdorsal, <italic>prns</italic>–pronotal, <italic>prs</italic>–prodorsal, <italic>ss</italic>–spiracular, <italic>ps</italic>–pleural, <italic>sts</italic>–sternal.</p></caption><graphic xmlns:xlink="http://www.w3.org/1999/xlink" xlink:href="zookeys-1195-001_article-112328__-g061.jpg" position="float" orientation="portrait" xlink:type="simple" id="oo_1001289.jpg"><uri content-type="original_file" xlink:type="simple">https://binary.pensoft.net/fig/1001289</uri></graphic></fig><fig id="F12" position="float" orientation="portrait"><object-id xmlns:xlink="http://www.w3.org/1999/xlink" content-type="doi" xlink:type="simple">10.3897/zookeys.1195.112328.figure12</object-id><object-id xmlns:xlink="http://www.w3.org/1999/xlink" content-type="arpha" xlink:type="simple">8F39098B-4DF5-57AC-A875-3A5058351E5B</object-id><label>Figure 12.</label><caption><p><italic><tp:taxon-name><tp:taxon-name-part taxon-name-part-type="genus" reg="Rhinusa">Rhinusa</tp:taxon-name-part><tp:taxon-name-part taxon-name-part-type="species" reg="antirrhini">antirrhini</tp:taxon-name-part></tp:taxon-name></italic> (Paykull, 1800) mature larva, head and mouth parts <bold>A</bold> head <bold>B</bold> antenna <bold>C</bold> clypeus and labrum (left side), epipharynx (right side) <bold>D</bold> left mandible <bold>E</bold> maxillolabial complex (schemes). Abbreviations: at–antenna, lr–labral rods, sa–sensillum ampullaceum, sb–sensillum basiconicum, Se–sensorium, st–stemmata, setae: <italic>als</italic>–anterolateral, <italic>ams</italic>–anteromedial, <italic>cls</italic>–clypeal, <italic>des</italic>–dorsal epicranial, <italic>dms</italic>–dorsal malar, <italic>fs</italic>–frontal epicranial, <italic>les</italic>–lateral epicranial, <italic>ligs</italic>–ligular, <italic>lrs</italic>–labral, <italic>mbs</italic>–malar basiventral, <italic>mds</italic>–mandibular dorsal, <italic>mes</italic>–medial, <italic>mpxs</italic>–maxillary palp, <italic>pes</italic>–postepicranial, <italic>pfs</italic>–palpiferal, <italic>pms</italic>–postmental, <italic>prms</italic>–premental, <italic>stps</italic>–stipital, <italic>ves</italic>–ventral, <italic>vms</italic>–ventral malar.</p></caption><graphic xmlns:xlink="http://www.w3.org/1999/xlink" xlink:href="zookeys-1195-001_article-112328__-g012.jpg" position="float" orientation="portrait" xlink:type="simple" id="oo_1001240.jpg"><uri content-type="original_file" xlink:type="simple">https://binary.pensoft.net/fig/1001240</uri></graphic></fig><fig id="F17" position="float" orientation="portrait"><object-id xmlns:xlink="http://www.w3.org/1999/xlink" content-type="doi" xlink:type="simple">10.3897/zookeys.1195.112328.figure17</object-id><object-id xmlns:xlink="http://www.w3.org/1999/xlink" content-type="arpha" xlink:type="simple">852CF661-85A7-5BBA-B474-DDDFCCC510CF</object-id><label>Figure 17.</label><caption><p><italic><tp:taxon-name><tp:taxon-name-part taxon-name-part-type="genus" reg="Rhinusa">Rhinusa</tp:taxon-name-part><tp:taxon-name-part taxon-name-part-type="species" reg="florum">florum</tp:taxon-name-part></tp:taxon-name></italic> (Rubsaamen, 1895) mature larva, head and mouth parts <bold>A</bold> head <bold>B</bold> antenna <bold>C</bold> clypeus and labrum (left side), epipharynx (right side) <bold>D</bold> left mandible <bold>E</bold> maxillolabial complex (schemes). Abbreviations: at–antenna, lr–labral rods, sb–sensillum basiconicum, Se–sensorium, st–stemmata, setae: <italic>als</italic>–anterolateral, <italic>ams</italic>–anteromedial, <italic>cls</italic>–clypeal, <italic>des</italic>–dorsal epicranial, <italic>dms</italic>–dorsal malar, <italic>fs</italic>–frontal epicranial, <italic>les</italic>–lateral epicranial, <italic>ligs</italic>–ligular, <italic>lrs</italic>–labral, <italic>mbs</italic>–malar basiventral, <italic>mds</italic>–mandibular dorsal, <italic>mes</italic>–medial, <italic>mpxs</italic>–maxillary palp, <italic>pes</italic>–postepicranial, <italic>pfs</italic>–palpiferal, <italic>pms</italic>–postmental, <italic>prms</italic>–premental, <italic>stps</italic>–stipital, <italic>ves</italic>–ventral, <italic>vms</italic>–ventral malar.</p></caption><graphic xmlns:xlink="http://www.w3.org/1999/xlink" xlink:href="zookeys-1195-001_article-112328__-g017.jpg" position="float" orientation="portrait" xlink:type="simple" id="oo_1001245.jpg"><uri content-type="original_file" xlink:type="simple">https://binary.pensoft.net/fig/1001245</uri></graphic></fig><fig id="F42" position="float" orientation="portrait"><object-id xmlns:xlink="http://www.w3.org/1999/xlink" content-type="doi" xlink:type="simple">10.3897/zookeys.1195.112328.figure42</object-id><object-id xmlns:xlink="http://www.w3.org/1999/xlink" content-type="arpha" xlink:type="simple">D328D2AC-C953-5AE9-BA87-B66E793EB7CC</object-id><label>Figure 42.</label><caption><p><italic><tp:taxon-name><tp:taxon-name-part taxon-name-part-type="genus" reg="Rhinusa">Rhinusa</tp:taxon-name-part><tp:taxon-name-part taxon-name-part-type="species" reg="collina">collina</tp:taxon-name-part></tp:taxon-name></italic> (Gyllenhal, 1813) mature larva, head and mouth parts <bold>A</bold> head <bold>B</bold> antenna <bold>C</bold> clypeus and labrum (left side), epipharynx (right side) <bold>D</bold> left mandible <bold>E</bold> maxillolabial complex (schemes). Abbreviations: at–antenna, lr–labral rods, sa–sensillum ampullaceum, sb–sensillum basiconicum, Se–sensorium, st–stemmata, setae: <italic>als</italic>–anterolateral, <italic>ams</italic>–anteromedial, <italic>cls</italic>–clypeal, <italic>des</italic>–dorsal epicranial, <italic>dms</italic>–dorsal malar, <italic>fs</italic>–frontal epicranial, <italic>les</italic>–lateral epicranial, <italic>ligs</italic>–ligular, <italic>lrs</italic>–labral, <italic>mbs</italic>–malar basiventral, <italic>mds</italic>–mandibular dorsal, <italic>mes</italic>–medial, <italic>mpxs</italic>–maxillary palp, <italic>pes</italic>–postepicranial, <italic>pfs</italic>–palpiferal, <italic>pms</italic>–postmental, <italic>prms</italic>–premental, <italic>stps</italic>–stipital, <italic>ves</italic>–ventral, <italic>vms</italic>–ventral malar.</p></caption><graphic xmlns:xlink="http://www.w3.org/1999/xlink" xlink:href="zookeys-1195-001_article-112328__-g042.jpg" position="float" orientation="portrait" xlink:type="simple" id="oo_1001270.jpg"><uri content-type="original_file" xlink:type="simple">https://binary.pensoft.net/fig/1001270</uri></graphic></fig><fig id="F47" position="float" orientation="portrait"><object-id xmlns:xlink="http://www.w3.org/1999/xlink" content-type="doi" xlink:type="simple">10.3897/zookeys.1195.112328.figure47</object-id><object-id xmlns:xlink="http://www.w3.org/1999/xlink" content-type="arpha" xlink:type="simple">787EEE1C-C12F-55AF-9D2F-241793B95618</object-id><label>Figure 47.</label><caption><p><italic><tp:taxon-name><tp:taxon-name-part taxon-name-part-type="genus" reg="Rhinusa">Rhinusa</tp:taxon-name-part><tp:taxon-name-part taxon-name-part-type="species" reg="eversmanni">eversmanni</tp:taxon-name-part></tp:taxon-name></italic> (Rosenschoeld, 1838) mature larva, head and mouth parts <bold>A</bold> head <bold>B</bold> antenna <bold>C</bold> clypeus and labrum (left side), epipharynx (right side) <bold>D</bold> left mandible <bold>E</bold> maxillolabial complex (schemes). Abbreviations: at–antenna, lr–labral rods, sa–sensillum ampullaceum, sb–sensillum basiconicum, Se–sensorium, st–stemmata, setae: <italic>als</italic>–anterolateral, <italic>ams</italic>–anteromedial, <italic>cls</italic>–clypeal, <italic>des</italic>–dorsal epicranial, <italic>dms</italic>–dorsal malar, <italic>fs</italic>–frontal epicranial, <italic>les</italic>–lateral epicranial, <italic>ligs</italic>–ligular, <italic>lrs</italic>–labral, <italic>mbs</italic>–malar basiventral, <italic>mds</italic>–mandibular dorsal, <italic>mes</italic>–medial, <italic>mpxs</italic>–maxillary palp, <italic>pes</italic>–postepicranial, <italic>pfs</italic>–palpiferal, <italic>pms</italic>–postmental, <italic>prms</italic>–premental, <italic>stps</italic>–stipital, <italic>ves</italic>–ventral, <italic>vms</italic>–ventral malar.</p></caption><graphic xmlns:xlink="http://www.w3.org/1999/xlink" xlink:href="zookeys-1195-001_article-112328__-g047.jpg" position="float" orientation="portrait" xlink:type="simple" id="oo_1001275.jpg"><uri content-type="original_file" xlink:type="simple">https://binary.pensoft.net/fig/1001275</uri></graphic></fig><fig id="F52" position="float" orientation="portrait"><object-id xmlns:xlink="http://www.w3.org/1999/xlink" content-type="doi" xlink:type="simple">10.3897/zookeys.1195.112328.figure52</object-id><object-id xmlns:xlink="http://www.w3.org/1999/xlink" content-type="arpha" xlink:type="simple">98D09EE5-EDB9-5BAA-AC1F-B1526EA359B4</object-id><label>Figure 52.</label><caption><p><italic><tp:taxon-name><tp:taxon-name-part taxon-name-part-type="genus" reg="Rhinusa">Rhinusa</tp:taxon-name-part><tp:taxon-name-part taxon-name-part-type="species" reg="incana">incana</tp:taxon-name-part></tp:taxon-name></italic> (Kirsch, 1881) mature larva, head and mouth parts <bold>A</bold> head <bold>B</bold> antenna <bold>C</bold> clypeus and labrum (left side), epipharynx (right side) <bold>D</bold> left mandible <bold>E</bold> maxillolabial complex (schemes). Abbreviations: at–antenna, lr–labral rods, sb–sensillum basiconicum, Se–sensorium, st–stemmata, setae: <italic>als</italic>–anterolateral, <italic>ams</italic>–anteromedial, <italic>cls</italic>–clypeal, <italic>des</italic>–dorsal epicranial, <italic>dms</italic>–dorsal malar, <italic>fs</italic>–frontal epicranial, <italic>les</italic>–lateral epicranial, <italic>ligs</italic>–ligular, <italic>lrs</italic>–labral, <italic>mbs</italic>–malar basiventral, <italic>mds</italic>–mandibular dorsal, <italic>mes</italic>–medial, <italic>mpxs</italic>–maxillary palp, <italic>pes</italic>–postepicranial, <italic>pfs</italic>–palpiferal, <italic>pms</italic>–postmental, <italic>prms</italic>–premental, <italic>stps</italic>–stipital, <italic>ves</italic>–ventral, <italic>vms</italic>–ventral malar.</p></caption><graphic xmlns:xlink="http://www.w3.org/1999/xlink" xlink:href="zookeys-1195-001_article-112328__-g052.jpg" position="float" orientation="portrait" xlink:type="simple" id="oo_1001280.jpg"><uri content-type="original_file" xlink:type="simple">https://binary.pensoft.net/fig/1001280</uri></graphic></fig><fig id="F55" position="float" orientation="portrait"><object-id xmlns:xlink="http://www.w3.org/1999/xlink" content-type="doi" xlink:type="simple">10.3897/zookeys.1195.112328.figure55</object-id><object-id xmlns:xlink="http://www.w3.org/1999/xlink" content-type="arpha" xlink:type="simple">F3DBBF0C-0E58-5CA6-A6E2-1735F5D7FCBE</object-id><label>Figure 55.</label><caption><p><italic><tp:taxon-name><tp:taxon-name-part taxon-name-part-type="genus" reg="Rhinusa">Rhinusa</tp:taxon-name-part><tp:taxon-name-part taxon-name-part-type="species" reg="neta">neta</tp:taxon-name-part></tp:taxon-name></italic> (Germar, 1821) mature larva, head and mouth parts <bold>A</bold> head <bold>B</bold> antenna <bold>C</bold> clypeus and labrum (left side), epipharynx (right side) <bold>D</bold> left mandible <bold>E</bold> maxillolabial complex (schemes). Abbreviations: at–antenna, lr–labral rods, sa–sensillum ampullaceum, sb–sensillum basiconicum, Se–sensorium, st–stemmata, setae: <italic>als</italic>–anterolateral, <italic>ams</italic>–anteromedial, <italic>cls</italic>–clypeal, <italic>des</italic>–dorsal epicranial, <italic>dms</italic>–dorsal malar, <italic>fs</italic>–frontal epicranial, <italic>les</italic>–lateral epicranial, <italic>ligs</italic>–ligular, <italic>lrs</italic>–labral, <italic>mes</italic>–medial, <italic>mbs</italic>–malar basiventral, <italic>mds</italic>–mandibular dorsal, <italic>mpxs</italic>–maxillary palp, <italic>pes</italic>–postepicranial, <italic>pfs</italic>–palpiferal, <italic>pms</italic>–postmental, <italic>prms</italic>–premental, <italic>stps</italic>–stipital, <italic>ves</italic>–ventral, <italic>vms</italic>–ventral malar.</p></caption><graphic xmlns:xlink="http://www.w3.org/1999/xlink" xlink:href="zookeys-1195-001_article-112328__-g055.jpg" position="float" orientation="portrait" xlink:type="simple" id="oo_1001283.jpg"><uri content-type="original_file" xlink:type="simple">https://binary.pensoft.net/fig/1001283</uri></graphic></fig><fig id="F2" position="float" orientation="portrait"><object-id xmlns:xlink="http://www.w3.org/1999/xlink" content-type="doi" xlink:type="simple">10.3897/zookeys.1195.112328.figure2</object-id><object-id xmlns:xlink="http://www.w3.org/1999/xlink" content-type="arpha" xlink:type="simple">05FC5B70-F5D0-538C-A4F1-CC25282C8221</object-id><label>Figure 2.</label><caption><p><italic><tp:taxon-name><tp:taxon-name-part taxon-name-part-type="genus" reg="Rhinusa">Rhinusa</tp:taxon-name-part><tp:taxon-name-part taxon-name-part-type="species" reg="asellus">asellus</tp:taxon-name-part></tp:taxon-name></italic> (Gravenhorst, 1807) mature larva, head and mouth parts <bold>A</bold> head <bold>B</bold> antenna <bold>C</bold> clypeus and labrum (left side), epipharynx (right side) <bold>D</bold> left mandible <bold>E</bold> maxillolabial complex (schemes). Abbreviations: at–antenna, lr–labral rods, st–sensillum styloconicum, sb–sensillum basiconicum, Se–sensorium, st–stemmata, setae: <italic>als</italic>–anterolateral, <italic>ams</italic>–anteromedial, <italic>cls</italic>–clypeal, <italic>des</italic>–dorsal epicranial, <italic>dms</italic>–dorsal malar, <italic>fs</italic>–frontal epicranial, <italic>les</italic>–lateral epicranial, <italic>ligs</italic>–ligular, <italic>lrs</italic>–labral, <italic>mbs</italic>–malar basiventral, <italic>mds</italic>–mandibular dorsal, <italic>mes</italic>–medial, <italic>mpxs</italic>–maxillary palp, <italic>pes</italic>–postepicranial, <italic>pfs</italic>–palpiferal, <italic>pms</italic>–postmental, <italic>prms</italic>–premental, <italic>stps</italic>–stipital, <italic>ves</italic>–ventral, <italic>vms</italic>–ventral malar.</p></caption><graphic xmlns:xlink="http://www.w3.org/1999/xlink" xlink:href="zookeys-1195-001_article-112328__-g002.jpg" position="float" orientation="portrait" xlink:type="simple" id="oo_1001230.jpg"><uri content-type="original_file" xlink:type="simple">https://binary.pensoft.net/fig/1001230</uri></graphic></fig><fig id="F7" position="float" orientation="portrait"><object-id xmlns:xlink="http://www.w3.org/1999/xlink" content-type="doi" xlink:type="simple">10.3897/zookeys.1195.112328.figure7</object-id><object-id xmlns:xlink="http://www.w3.org/1999/xlink" content-type="arpha" xlink:type="simple">013F782B-1ACB-54E3-B5C5-83FF754313DA</object-id><label>Figure 7.</label><caption><p><italic><tp:taxon-name><tp:taxon-name-part taxon-name-part-type="genus" reg="Rhinusa">Rhinusa</tp:taxon-name-part><tp:taxon-name-part taxon-name-part-type="species" reg="tetra">tetra</tp:taxon-name-part></tp:taxon-name></italic> (Fabricius, 1792) mature larva, head and mouth parts <bold>A</bold> head <bold>B</bold> antenna <bold>C</bold> clypeus and labrum (left side), epipharynx (right side) <bold>D</bold> left mandible <bold>E</bold> maxillolabial complex (schemes). Abbreviations: at–antenna, lr–labral rods, sb–sensillum basiconicum, Se–sensorium, st–stemmata, setae: <italic>als</italic>–anterolateral, <italic>ams</italic>–anteromedial, <italic>cls</italic>–clypeal, <italic>des</italic>–dorsal epicranial, <italic>dms</italic>–dorsal malar, <italic>fs</italic>–frontal epicranial, <italic>les</italic>–lateral epicranial, <italic>ligs</italic>–ligular, <italic>lrs</italic>–labral, <italic>mbs</italic>–malar basiventral, <italic>mds</italic>–mandibular dorsal, <italic>mes</italic>–medial, <italic>mpxs</italic>–maxillary palp, <italic>pes</italic>–postepicranial, <italic>pfs</italic>–palpiferal, <italic>pms</italic>–postmental, <italic>prms</italic>–premental, <italic>stps</italic>–stipital, <italic>ves</italic>–ventral, <italic>vms</italic>–ventral malar.</p></caption><graphic xmlns:xlink="http://www.w3.org/1999/xlink" xlink:href="zookeys-1195-001_article-112328__-g007.jpg" position="float" orientation="portrait" xlink:type="simple" id="oo_1001235.jpg"><uri content-type="original_file" xlink:type="simple">https://binary.pensoft.net/fig/1001235</uri></graphic></fig><fig id="F22" position="float" orientation="portrait"><object-id xmlns:xlink="http://www.w3.org/1999/xlink" content-type="doi" xlink:type="simple">10.3897/zookeys.1195.112328.figure22</object-id><object-id xmlns:xlink="http://www.w3.org/1999/xlink" content-type="arpha" xlink:type="simple">8EA0AA83-717C-5C84-B956-467830B3FC09</object-id><label>Figure 22.</label><caption><p><italic><tp:taxon-name><tp:taxon-name-part taxon-name-part-type="genus" reg="Rhinusa">Rhinusa</tp:taxon-name-part><tp:taxon-name-part taxon-name-part-type="species" reg="linariae">linariae</tp:taxon-name-part></tp:taxon-name></italic> (Panzer, 1796) mature larva, head and mouth parts <bold>A</bold> head <bold>B</bold> antenna <bold>C</bold> clypeus and labrum (left side), epipharynx (right side) <bold>D</bold> left mandible <bold>E</bold> maxillolabial complex (schemes). Abbreviations: at–antenna, lr–labral rods, sa–sensillum ampullaceum, sb–sensillum basiconicum, Se–sensorium, st–stemmata, setae: <italic>als</italic>–anterolateral, <italic>ams</italic>–anteromedial, <italic>cls</italic>–clypeal, <italic>des</italic>–dorsal epicranial, <italic>dms</italic>–dorsal malar, <italic>fs</italic>–frontal epicranial, <italic>les</italic>–lateral epicranial, <italic>ligs</italic>–ligular, <italic>lrs</italic>–labral, <italic>mbs</italic>–malar basiventral, <italic>mds</italic>–mandibular dorsal, <italic>mpxs</italic>–maxillary palp, <italic>pes</italic>–postepicranial, <italic>pfs</italic>–palpiferal, <italic>pms</italic>–postmental, <italic>prms</italic>–premental,, <italic>stps</italic>–stipital, <italic>ves</italic>–ventral, <italic>vms</italic>–ventral malar.</p></caption><graphic xmlns:xlink="http://www.w3.org/1999/xlink" xlink:href="zookeys-1195-001_article-112328__-g022.jpg" position="float" orientation="portrait" xlink:type="simple" id="oo_1001250.jpg"><uri content-type="original_file" xlink:type="simple">https://binary.pensoft.net/fig/1001250</uri></graphic></fig><fig id="F27" position="float" orientation="portrait"><object-id xmlns:xlink="http://www.w3.org/1999/xlink" content-type="doi" xlink:type="simple">10.3897/zookeys.1195.112328.figure27</object-id><object-id xmlns:xlink="http://www.w3.org/1999/xlink" content-type="arpha" xlink:type="simple">925AFBAB-9724-555E-938B-C6480F2D9F0C</object-id><label>Figure 27.</label><caption><p><italic><tp:taxon-name><tp:taxon-name-part taxon-name-part-type="genus" reg="Rhinusa">Rhinusa</tp:taxon-name-part><tp:taxon-name-part taxon-name-part-type="species" reg="pilosa">pilosa</tp:taxon-name-part></tp:taxon-name></italic> (Gyllenhal, 1838) mature larva, head and mouth parts <bold>A</bold> head <bold>B</bold> antenna <bold>C</bold> clypeus and labrum (left side), epipharynx (right side) <bold>D</bold> left mandible <bold>E</bold> maxillolabial complex (schemes). Abbreviations: at–antenna, lr–labral rods, sb–sensillum basiconicum, Se–sensorium, st–stemmata, setae: <italic>als</italic>–anterolateral, <italic>ams</italic>–anteromedial, <italic>cls</italic>–clypeal, <italic>des</italic>–dorsal epicranial, <italic>dms</italic>–dorsal malar, <italic>fs</italic>–frontal epicranial, <italic>les</italic>–lateral epicranial, <italic>ligs</italic>–ligular, <italic>lrs</italic>–labral, <italic>mbs</italic>–malar basiventral, <italic>mds</italic>–mandibular dorsal, <italic>mpxs</italic>–maxillary palp, <italic>pes</italic>–postepicranial, <italic>pfs</italic>–palpiferal, <italic>pms</italic>–postmental, <italic>prms</italic>–premental, <italic>stps</italic>–stipital, <italic>ves</italic>–ventral, <italic>vms</italic>–ventral malar.</p></caption><graphic xmlns:xlink="http://www.w3.org/1999/xlink" xlink:href="zookeys-1195-001_article-112328__-g027.jpg" position="float" orientation="portrait" xlink:type="simple" id="oo_1001255.jpg"><uri content-type="original_file" xlink:type="simple">https://binary.pensoft.net/fig/1001255</uri></graphic></fig><fig id="F32" position="float" orientation="portrait"><object-id xmlns:xlink="http://www.w3.org/1999/xlink" content-type="doi" xlink:type="simple">10.3897/zookeys.1195.112328.figure32</object-id><object-id xmlns:xlink="http://www.w3.org/1999/xlink" content-type="arpha" xlink:type="simple">5B470413-6686-52E0-A3D9-919D9EC62180</object-id><label>Figure 32.</label><caption><p><italic><tp:taxon-name><tp:taxon-name-part taxon-name-part-type="genus" reg="Rhinusa">Rhinusa</tp:taxon-name-part><tp:taxon-name-part taxon-name-part-type="species" reg="rara">rara</tp:taxon-name-part></tp:taxon-name></italic> Toševski &amp; Caldara, 2015 mature larva, head and mouth parts <bold>A</bold> head <bold>B</bold> antenna <bold>C</bold> clypeus and labrum (left side), epipharynx (right side) <bold>D</bold> left mandible <bold>E</bold> maxillolabial complex (schemes). Abbreviations: at–antenna, lr–labral rods, st–sensillum styloconicum, Se–sensorium, st–stemmata, setae: <italic>als</italic>–anterolateral, <italic>ams</italic>–anteromedial, <italic>cls</italic>–clypeal, <italic>des</italic>–dorsal epicranial, <italic>dms</italic>–dorsal malar, <italic>fs</italic>–frontal epicranial, <italic>les</italic>–lateral epicranial, <italic>ligs</italic>–ligular, <italic>lrs</italic>–labral, <italic>mbs</italic>–malar basiventral, <italic>mds</italic>–mandibular dorsal, <italic>mpxs</italic>–maxillary palp, <italic>pes</italic>–postepicranial, <italic>pfs</italic>–palpiferal, <italic>pms</italic>–postmental, <italic>prms</italic>–premental, <italic>stps</italic>–stipital, <italic>vms</italic>–ventral malar.</p></caption><graphic xmlns:xlink="http://www.w3.org/1999/xlink" xlink:href="zookeys-1195-001_article-112328__-g032.jpg" position="float" orientation="portrait" xlink:type="simple" id="oo_1001260.jpg"><uri content-type="original_file" xlink:type="simple">https://binary.pensoft.net/fig/1001260</uri></graphic></fig><fig id="F37" position="float" orientation="portrait"><object-id xmlns:xlink="http://www.w3.org/1999/xlink" content-type="doi" xlink:type="simple">10.3897/zookeys.1195.112328.figure37</object-id><object-id xmlns:xlink="http://www.w3.org/1999/xlink" content-type="arpha" xlink:type="simple">C7A8824B-FAAE-5B3B-89E6-9A816A36B45F</object-id><label>Figure 37.</label><caption><p><italic><tp:taxon-name><tp:taxon-name-part taxon-name-part-type="genus" reg="Rhinusa">Rhinusa</tp:taxon-name-part><tp:taxon-name-part taxon-name-part-type="species" reg="herbarum">herbarum</tp:taxon-name-part></tp:taxon-name></italic> (H. Brisout de Barneville, 1862) mature larva, head and mouth parts <bold>A</bold> head <bold>B</bold> antenna <bold>C</bold> clypeus and labrum (left side), epipharynx (right side) <bold>D</bold> left mandible <bold>E</bold> maxillolabial complex (schemes). Abbreviations: at–antenna, lr–labral rods, sb–sensillum basiconicum, Se–sensorium, st–stemmata, setae: <italic>als</italic>–anterolateral, <italic>ams</italic>–anteromedial, <italic>cls</italic>–clypeal, <italic>des</italic>–dorsal epicranial, <italic>dms</italic>–dorsal malar, <italic>fs</italic>–frontal epicranial, <italic>les</italic>–lateral epicranial, <italic>ligs</italic>–ligular, <italic>lrs</italic>–labral, <italic>mbs</italic>–malar basiventral, <italic>mds</italic>–mandibular dorsal, <italic>mpxs</italic>–maxillary palp, <italic>pes</italic>–postepicranial, <italic>pfs</italic>–palpiferal, <italic>pms</italic>–postmental, <italic>prms</italic>–premental, <italic>stps</italic>–stipital, <italic>ves</italic>–ventral, <italic>vms</italic>–ventral malar.</p></caption><graphic xmlns:xlink="http://www.w3.org/1999/xlink" xlink:href="zookeys-1195-001_article-112328__-g037.jpg" position="float" orientation="portrait" xlink:type="simple" id="oo_1001265.jpg"><uri content-type="original_file" xlink:type="simple">https://binary.pensoft.net/fig/1001265</uri></graphic></fig><fig id="F60" position="float" orientation="portrait"><object-id xmlns:xlink="http://www.w3.org/1999/xlink" content-type="doi" xlink:type="simple">10.3897/zookeys.1195.112328.figure60</object-id><object-id xmlns:xlink="http://www.w3.org/1999/xlink" content-type="arpha" xlink:type="simple">E35D5570-D8C5-5A6A-BD92-A90AEEC6660B</object-id><label>Figure 60.</label><caption><p><italic><tp:taxon-name><tp:taxon-name-part taxon-name-part-type="genus" reg="Rhinusa">Rhinusa</tp:taxon-name-part><tp:taxon-name-part taxon-name-part-type="species" reg="vestita">vestita</tp:taxon-name-part></tp:taxon-name></italic> (Germar, 1821) mature larva, head and mouth parts <bold>A</bold> head <bold>B</bold> antenna <bold>C</bold> clypeus and labrum (left side), epipharynx (right side) <bold>D</bold> left mandible <bold>E</bold> maxillolabial complex (schemes). Abbreviations: at–antenna, lr–labral rods, sb–sensillum basiconicum, Se–sensorium, st–stemmata, setae: <italic>als</italic>–anterolateral, <italic>ams</italic>–anteromedial, <italic>cls</italic>–clypeal, <italic>des</italic>–dorsal epicranial, <italic>dms</italic>–dorsal malar, <italic>fs</italic>–frontal epicranial, <italic>les</italic>–lateral epicranial, <italic>ligs</italic>–ligular, <italic>lrs</italic>–labral, <italic>mbs</italic>–malar basiventral, <italic>mds</italic>–mandibular dorsal, <italic>mpxs</italic>–maxillary palp, <italic>pes</italic>–postepicranial, <italic>pfs</italic>–palpiferal, <italic>pms</italic>–postmental, <italic>prms</italic>–premental, <italic>stps</italic>–stipital, <italic>ves</italic>–ventral, <italic>vms</italic>–ventral malar.</p></caption><graphic xmlns:xlink="http://www.w3.org/1999/xlink" xlink:href="zookeys-1195-001_article-112328__-g060.jpg" position="float" orientation="portrait" xlink:type="simple" id="oo_1001288.jpg"><uri content-type="original_file" xlink:type="simple">https://binary.pensoft.net/fig/1001288</uri></graphic></fig><fig id="F30" position="float" orientation="portrait"><object-id xmlns:xlink="http://www.w3.org/1999/xlink" content-type="doi" xlink:type="simple">10.3897/zookeys.1195.112328.figure30</object-id><object-id xmlns:xlink="http://www.w3.org/1999/xlink" content-type="arpha" xlink:type="simple">B07A419E-3D02-5248-99DE-ACE6A7126B2F</object-id><label>Figure 30.</label><caption><p><italic><tp:taxon-name><tp:taxon-name-part taxon-name-part-type="genus" reg="Rhinusa">Rhinusa</tp:taxon-name-part><tp:taxon-name-part taxon-name-part-type="species" reg="pilosa">pilosa</tp:taxon-name-part></tp:taxon-name></italic> (Gyllenhal, 1838) pupa habitus <bold>A</bold> ventral view <bold>B</bold> dorsal view <bold>C</bold> lateral view (schemes). Abbreviations: h–pr–head protuberances, ur–urogomphi, setae: <italic>as</italic>–apical, <italic>d</italic>–dorsal, <italic>fes</italic>–femoral, <italic>l</italic>, <italic>ls</italic>–lateral, <italic>os</italic>–orbital, <italic>pas</italic>–postantennal, <italic>pls</italic>–posterolateral, <italic>v</italic>–ventral.</p></caption><graphic xmlns:xlink="http://www.w3.org/1999/xlink" xlink:href="zookeys-1195-001_article-112328__-g030.jpg" position="float" orientation="portrait" xlink:type="simple" id="oo_1001258.jpg"><uri content-type="original_file" xlink:type="simple">https://binary.pensoft.net/fig/1001258</uri></graphic></fig><fig id="F35" position="float" orientation="portrait"><object-id xmlns:xlink="http://www.w3.org/1999/xlink" content-type="doi" xlink:type="simple">10.3897/zookeys.1195.112328.figure35</object-id><object-id xmlns:xlink="http://www.w3.org/1999/xlink" content-type="arpha" xlink:type="simple">164647C8-6F8C-5A1B-A658-D3817905A0DC</object-id><label>Figure 35.</label><caption><p><italic><tp:taxon-name><tp:taxon-name-part taxon-name-part-type="genus" reg="Rhinusa">Rhinusa</tp:taxon-name-part><tp:taxon-name-part taxon-name-part-type="species" reg="rara">rara</tp:taxon-name-part></tp:taxon-name></italic> Toševski &amp; Caldara, 2015 pupa habitus <bold>A</bold> ventral view <bold>B</bold> dorsal view <bold>C</bold> lateral view (schemes). Abbreviations: h–pr–head protuberances, ur–urogomphi, setae: <italic>as</italic>–apical, <italic>d</italic>–dorsal, <italic>fes</italic>–femoral, <italic>l</italic>–lateral, <italic>pls</italic>–posterolateral, <italic>v</italic>–ventral.</p></caption><graphic xmlns:xlink="http://www.w3.org/1999/xlink" xlink:href="zookeys-1195-001_article-112328__-g035.jpg" position="float" orientation="portrait" xlink:type="simple" id="oo_1001263.jpg"><uri content-type="original_file" xlink:type="simple">https://binary.pensoft.net/fig/1001263</uri></graphic></fig><fig id="F5" position="float" orientation="portrait"><object-id xmlns:xlink="http://www.w3.org/1999/xlink" content-type="doi" xlink:type="simple">10.3897/zookeys.1195.112328.figure5</object-id><object-id xmlns:xlink="http://www.w3.org/1999/xlink" content-type="arpha" xlink:type="simple">A6ED1F53-42D2-5308-9D25-9AFAC978FC14</object-id><label>Figure 5.</label><caption><p><italic><tp:taxon-name><tp:taxon-name-part taxon-name-part-type="genus" reg="Rhinusa">Rhinusa</tp:taxon-name-part><tp:taxon-name-part taxon-name-part-type="species" reg="asellus">asellus</tp:taxon-name-part></tp:taxon-name></italic> (Gravenhorst, 1807) pupa habitus <bold>A</bold> ventral view <bold>B</bold> dorsal view <bold>C</bold> lateral view (schemes). Abbreviations: a–pr–abdominal protuberances, h–pr–head protuberances, p–pr–pronotal protuberances, ur–urogomphi, setae: <italic>as</italic>–apical, <italic>cs</italic>–coxal, <italic>d</italic>–dorsal, <italic>ds</italic>–discal, <italic>es</italic>–epistomal, <italic>fes</italic>–femoral, <italic>l</italic>, <italic>ls</italic>–lateral, <italic>os</italic>–orbital, <italic>pas</italic>–postantennal, <italic>pls</italic>–posterolateral, <italic>rs</italic>–rostral, <italic>sos</italic>–supraorbital, <italic>v</italic>–ventral.</p></caption><graphic xmlns:xlink="http://www.w3.org/1999/xlink" xlink:href="zookeys-1195-001_article-112328__-g005.jpg" position="float" orientation="portrait" xlink:type="simple" id="oo_1001233.jpg"><uri content-type="original_file" xlink:type="simple">https://binary.pensoft.net/fig/1001233</uri></graphic></fig><fig id="F10" position="float" orientation="portrait"><object-id xmlns:xlink="http://www.w3.org/1999/xlink" content-type="doi" xlink:type="simple">10.3897/zookeys.1195.112328.figure10</object-id><object-id xmlns:xlink="http://www.w3.org/1999/xlink" content-type="arpha" xlink:type="simple">5DDFACF8-1EAA-5B54-A410-8914272B630F</object-id><label>Figure 10.</label><caption><p><italic><tp:taxon-name><tp:taxon-name-part taxon-name-part-type="genus" reg="Rhinusa">Rhinusa</tp:taxon-name-part><tp:taxon-name-part taxon-name-part-type="species" reg="tetra">tetra</tp:taxon-name-part></tp:taxon-name></italic> (Fabricius, 1792) pupa habitus <bold>A</bold> ventral view <bold>B</bold> dorsal view <bold>C</bold> lateral view (schemes). Abbreviations: a–pr–abdominal protuberances, h–pr–head protuberances, p–pr–pronotal protuberances, ur–urogomphi, setae: <italic>as</italic>–apical, <italic>d</italic>–dorsal, <italic>ds</italic>–discal, <italic>fes</italic>–femoral, <italic>l</italic>, <italic>ls</italic>–lateral, <italic>os</italic>–orbital, <italic>pls</italic>–posterolateral, <italic>sos</italic>–supraorbital, <italic>rs</italic>–rostral, <italic>v</italic>–ventral.</p></caption><graphic xmlns:xlink="http://www.w3.org/1999/xlink" xlink:href="zookeys-1195-001_article-112328__-g010.jpg" position="float" orientation="portrait" xlink:type="simple" id="oo_1001238.jpg"><uri content-type="original_file" xlink:type="simple">https://binary.pensoft.net/fig/1001238</uri></graphic></fig><fig id="F15" position="float" orientation="portrait"><object-id xmlns:xlink="http://www.w3.org/1999/xlink" content-type="doi" xlink:type="simple">10.3897/zookeys.1195.112328.figure15</object-id><object-id xmlns:xlink="http://www.w3.org/1999/xlink" content-type="arpha" xlink:type="simple">A531F9B4-ED02-5F7D-9E88-EAC53D875B75</object-id><label>Figure 15.</label><caption><p><italic><tp:taxon-name><tp:taxon-name-part taxon-name-part-type="genus" reg="Rhinusa">Rhinusa</tp:taxon-name-part><tp:taxon-name-part taxon-name-part-type="species" reg="antirrhini">antirrhini</tp:taxon-name-part></tp:taxon-name></italic> (Paykull, 1800) pupa habitus <bold>A</bold> ventral view <bold>B</bold> dorsal view <bold>C</bold> lateral view (schemes). Abbreviations: a–pr–abdominal protuberances, h–pr–head protuberances, p–pr–pronotal protuberances, ur–urogomphi, setae: <italic>as</italic>–apical, <italic>d</italic>–dorsal, <italic>fes</italic>–femoral, <italic>l</italic>, <italic>ls</italic>–lateral, <italic>os</italic>–orbital, <italic>pls</italic>–posterolateral, <italic>v</italic>–ventral.</p></caption><graphic xmlns:xlink="http://www.w3.org/1999/xlink" xlink:href="zookeys-1195-001_article-112328__-g015.jpg" position="float" orientation="portrait" xlink:type="simple" id="oo_1001243.jpg"><uri content-type="original_file" xlink:type="simple">https://binary.pensoft.net/fig/1001243</uri></graphic></fig><fig id="F20" position="float" orientation="portrait"><object-id xmlns:xlink="http://www.w3.org/1999/xlink" content-type="doi" xlink:type="simple">10.3897/zookeys.1195.112328.figure20</object-id><object-id xmlns:xlink="http://www.w3.org/1999/xlink" content-type="arpha" xlink:type="simple">339AF35F-2E43-5CD3-8798-8269C1B24F10</object-id><label>Figure 20.</label><caption><p><italic><tp:taxon-name><tp:taxon-name-part taxon-name-part-type="genus" reg="Rhinusa">Rhinusa</tp:taxon-name-part><tp:taxon-name-part taxon-name-part-type="species" reg="florum">florum</tp:taxon-name-part></tp:taxon-name></italic> (Rubsaamen, 1895) pupa habitus <bold>A</bold> ventral view <bold>B</bold> dorsal view <bold>C</bold> lateral view (schemes). Abbreviations: a–pr–abdominal protuberances, h–pr–head protuberances, p–pr–pronotal protuberances, ur–urogomphi, setae: <italic>as</italic>–apical, <italic>d</italic>–dorsal, <italic>ds</italic>–discal, <italic>fes</italic>–femoral, <italic>l</italic>, <italic>ls</italic>–lateral, <italic>os</italic>–orbital, <italic>pls</italic>–posterolateral, <italic>rs</italic>–rostral, <italic>v</italic>–ventral.</p></caption><graphic xmlns:xlink="http://www.w3.org/1999/xlink" xlink:href="zookeys-1195-001_article-112328__-g020.jpg" position="float" orientation="portrait" xlink:type="simple" id="oo_1001248.jpg"><uri content-type="original_file" xlink:type="simple">https://binary.pensoft.net/fig/1001248</uri></graphic></fig><fig id="F25" position="float" orientation="portrait"><object-id xmlns:xlink="http://www.w3.org/1999/xlink" content-type="doi" xlink:type="simple">10.3897/zookeys.1195.112328.figure25</object-id><object-id xmlns:xlink="http://www.w3.org/1999/xlink" content-type="arpha" xlink:type="simple">0A9DA184-D874-59FF-AA43-FF48AFFFEE2F</object-id><label>Figure 25.</label><caption><p><italic><tp:taxon-name><tp:taxon-name-part taxon-name-part-type="genus" reg="Rhinusa">Rhinusa</tp:taxon-name-part><tp:taxon-name-part taxon-name-part-type="species" reg="linariae">linariae</tp:taxon-name-part></tp:taxon-name></italic> (Panzer, 1796) pupa habitus <bold>A</bold> ventral view <bold>B</bold> dorsal view <bold>C</bold> lateral view (schemes). Abbreviations: a–pr–abdominal protuberances, h–pr–head protuberances, p–pr–pronotal protuberances, ur–urogomphi, setae: <italic>as</italic>–apical, <italic>d</italic>–dorsal, <italic>fes</italic>–femoral, <italic>l</italic>, <italic>ls</italic>–lateral, <italic>os</italic>–orbital, <italic>pas</italic>–postantennal, <italic>pls</italic>–posterolateral, <italic>rs</italic>–rostral, <italic>v</italic>–ventral.</p></caption><graphic xmlns:xlink="http://www.w3.org/1999/xlink" xlink:href="zookeys-1195-001_article-112328__-g025.jpg" position="float" orientation="portrait" xlink:type="simple" id="oo_1001253.jpg"><uri content-type="original_file" xlink:type="simple">https://binary.pensoft.net/fig/1001253</uri></graphic></fig><fig id="F40" position="float" orientation="portrait"><object-id xmlns:xlink="http://www.w3.org/1999/xlink" content-type="doi" xlink:type="simple">10.3897/zookeys.1195.112328.figure40</object-id><object-id xmlns:xlink="http://www.w3.org/1999/xlink" content-type="arpha" xlink:type="simple">E7FE800D-7220-5144-9201-AD8ECB5B1C36</object-id><label>Figure 40.</label><caption><p><italic><tp:taxon-name><tp:taxon-name-part taxon-name-part-type="genus" reg="Rhinusa">Rhinusa</tp:taxon-name-part><tp:taxon-name-part taxon-name-part-type="species" reg="herbarum">herbarum</tp:taxon-name-part></tp:taxon-name></italic> (H. Brisout de Barneville, 1862) pupa habitus <bold>A</bold> ventral view <bold>B</bold> dorsal view <bold>C</bold> lateral view (schemes). Abbreviations: a–pr–abdominal protuberances, h–pr–head protuberances, setae: <italic>as</italic>–apical, <italic>d</italic>–dorsal, <italic>ds</italic>–discal, <italic>l</italic>, <italic>ls</italic>–lateral, <italic>os</italic>–orbital, <italic>pls</italic>–posterolateral, <italic>rs</italic>–rostral, <italic>sos</italic>– supraorbital, <italic>v</italic>–ventral.</p></caption><graphic xmlns:xlink="http://www.w3.org/1999/xlink" xlink:href="zookeys-1195-001_article-112328__-g040.jpg" position="float" orientation="portrait" xlink:type="simple" id="oo_1001268.jpg"><uri content-type="original_file" xlink:type="simple">https://binary.pensoft.net/fig/1001268</uri></graphic></fig><fig id="F45" position="float" orientation="portrait"><object-id xmlns:xlink="http://www.w3.org/1999/xlink" content-type="doi" xlink:type="simple">10.3897/zookeys.1195.112328.figure45</object-id><object-id xmlns:xlink="http://www.w3.org/1999/xlink" content-type="arpha" xlink:type="simple">3D41E745-2CE6-5E29-A641-D1343E7FE946</object-id><label>Figure 45.</label><caption><p><italic><tp:taxon-name><tp:taxon-name-part taxon-name-part-type="genus" reg="Rhinusa">Rhinusa</tp:taxon-name-part><tp:taxon-name-part taxon-name-part-type="species" reg="collina">collina</tp:taxon-name-part></tp:taxon-name></italic> (Gyllenhal, 1813) pupa habitus <bold>A</bold> ventral view <bold>B</bold> dorsal view <bold>C</bold> lateral view (schemes). Abbreviations: a–pr–abdominal protuberances, p–pr–pronotal protuberances, ur–urogomphi, setae: <italic>as</italic>–apical, <italic>d</italic>–dorsal, <italic>ds</italic>–discal, <italic>fes</italic>–femoral, <italic>l</italic>, <italic>ls</italic>–lateral, <italic>os</italic>–orbital, <italic>pas</italic>–postantennal, <italic>pls</italic>–posterolateral, <italic>sos</italic>– supraorbital, <italic>v</italic>–ventral.</p></caption><graphic xmlns:xlink="http://www.w3.org/1999/xlink" xlink:href="zookeys-1195-001_article-112328__-g045.jpg" position="float" orientation="portrait" xlink:type="simple" id="oo_1001273.jpg"><uri content-type="original_file" xlink:type="simple">https://binary.pensoft.net/fig/1001273</uri></graphic></fig><fig id="F50" position="float" orientation="portrait"><object-id xmlns:xlink="http://www.w3.org/1999/xlink" content-type="doi" xlink:type="simple">10.3897/zookeys.1195.112328.figure50</object-id><object-id xmlns:xlink="http://www.w3.org/1999/xlink" content-type="arpha" xlink:type="simple">BEAE2F9E-80E2-5BC9-BC8A-4DD97E8D4B63</object-id><label>Figure 50.</label><caption><p><italic><tp:taxon-name><tp:taxon-name-part taxon-name-part-type="genus" reg="Rhinusa">Rhinusa</tp:taxon-name-part><tp:taxon-name-part taxon-name-part-type="species" reg="eversmanni">eversmanni</tp:taxon-name-part></tp:taxon-name></italic> (Rosenschoeld, 1838) pupa habitus <bold>A</bold> ventral view <bold>B</bold> lateral view <bold>C</bold> dorsal view (schemes). Abbreviations: a–pr–abdominal protuberances, p–pr–pronotal protuberances, ur–urogomphi, setae: <italic>as</italic>–apical, <italic>d</italic>–dorsal, <italic>ds</italic>–discal, <italic>fes</italic>–femoral, <italic>l</italic>, <italic>ls</italic>–lateral, <italic>os</italic>–orbital, <italic>pas</italic>–postantennal, <italic>pls</italic>–posterolateral, <italic>rs</italic>–rostral, <italic>sos</italic>– supraorbital, <italic>v</italic>–ventral.</p></caption><graphic xmlns:xlink="http://www.w3.org/1999/xlink" xlink:href="zookeys-1195-001_article-112328__-g050.jpg" position="float" orientation="portrait" xlink:type="simple" id="oo_1001278.jpg"><uri content-type="original_file" xlink:type="simple">https://binary.pensoft.net/fig/1001278</uri></graphic></fig><fig id="F58" position="float" orientation="portrait"><object-id xmlns:xlink="http://www.w3.org/1999/xlink" content-type="doi" xlink:type="simple">10.3897/zookeys.1195.112328.figure58</object-id><object-id xmlns:xlink="http://www.w3.org/1999/xlink" content-type="arpha" xlink:type="simple">6DAE66C3-9DB6-5653-B218-E8D43A81B853</object-id><label>Figure 58.</label><caption><p><italic><tp:taxon-name><tp:taxon-name-part taxon-name-part-type="genus" reg="Rhinusa">Rhinusa</tp:taxon-name-part><tp:taxon-name-part taxon-name-part-type="species" reg="neta">neta</tp:taxon-name-part></tp:taxon-name></italic> (Germar, 1821) pupa habitus <bold>A</bold> ventral view <bold>B</bold> dorsal view <bold>C</bold> lateral view (schemes). Abbreviations: a–pr–abdominal protuberances, h–pr–head protuberances, p–pr–pronotal protuberances, ur–urogomphi, setae: <italic>as</italic>–apical, <italic>d</italic>–dorsal, <italic>ds</italic>–discal, <italic>fes</italic>–femoral, <italic>l</italic>, <italic>ls</italic>–lateral, <italic>os</italic>–orbital, <italic>pls</italic>–posterolateral, <italic>rs</italic>–rostral, <italic>sos</italic>– supraorbital, <italic>v</italic>–ventral.</p></caption><graphic xmlns:xlink="http://www.w3.org/1999/xlink" xlink:href="zookeys-1195-001_article-112328__-g058.jpg" position="float" orientation="portrait" xlink:type="simple" id="oo_1001286.jpg"><uri content-type="original_file" xlink:type="simple">https://binary.pensoft.net/fig/1001286</uri></graphic></fig><fig id="F63" position="float" orientation="portrait"><object-id xmlns:xlink="http://www.w3.org/1999/xlink" content-type="doi" xlink:type="simple">10.3897/zookeys.1195.112328.figure63</object-id><object-id xmlns:xlink="http://www.w3.org/1999/xlink" content-type="arpha" xlink:type="simple">B104B178-5DAB-58A6-B56E-8AB6BA677837</object-id><label>Figure 63.</label><caption><p><italic><tp:taxon-name><tp:taxon-name-part taxon-name-part-type="genus" reg="Rhinusa">Rhinusa</tp:taxon-name-part><tp:taxon-name-part taxon-name-part-type="species" reg="vestita">vestita</tp:taxon-name-part></tp:taxon-name></italic> (Germar, 1821) pupa habitus <bold>A</bold> ventral view <bold>B</bold> dorsal view <bold>C</bold> lateral view (schemes). Abbreviations: p–pr–pronotal protuberances, ur–urogomphi, setae: <italic>as</italic>–apical, <italic>d</italic>–dorsal, <italic>ds</italic>–discal, <italic>fes</italic>–femoral, <italic>l</italic>, <italic>ls</italic>–lateral, <italic>os</italic>–orbital, <italic>pls</italic>–posterolateral, <italic>v</italic>–ventral.</p></caption><graphic xmlns:xlink="http://www.w3.org/1999/xlink" xlink:href="zookeys-1195-001_article-112328__-g063.jpg" position="float" orientation="portrait" xlink:type="simple" id="oo_1001291.jpg"><uri content-type="original_file" xlink:type="simple">https://binary.pensoft.net/fig/1001291</uri></graphic></fig></tp:treatment-sec><ref-list><ref id="B1"><mixed-citation xmlns:xlink="http://www.w3.org/1999/xlink" xlink:type="simple"><person-group><name name-style="western"><surname>Alonso-Zarazaga</surname><given-names>MA</given-names></name><name name-style="western"><surname>Barrios</surname><given-names>H</given-names></name><name name-style="western"><surname>Borovec</surname><given-names>R</given-names></name><name name-style="western"><surname>Bouchard</surname><given-names>P</given-names></name><name name-style="western"><surname>Caldara</surname><given-names>R</given-names></name><name name-style="western"><surname>Colonnelli</surname><given-names>E</given-names></name><name name-style="western"><surname>Gültekin</surname><given-names>L</given-names></name><name name-style="western"><surname>Hlaváč</surname><given-names>P</given-names></name><name name-style="western"><surname>Korotyaev</surname><given-names>B</given-names></name><name name-style="western"><surname>Lyal</surname><given-names>CHC</given-names></name><name name-style="western"><surname>Machado</surname><given-names>A</given-names></name><name name-style="western"><surname>Meregalli</surname><given-names>M</given-names></name><name name-style="western"><surname>Pierotti</surname><given-names>H</given-names></name><name name-style="western"><surname>Ren</surname><given-names>L</given-names></name><name name-style="western"><surname>Sánchez-Ruiz</surname><given-names>M</given-names></name><name name-style="western"><surname>Sforzi</surname><given-names>A</given-names></name><name name-style="western"><surname>Silfverberg</surname><given-names>H</given-names></name><name name-style="western"><surname>Skuhrovec</surname><given-names>J</given-names></name><name name-style="western"><surname>Trýzna</surname><given-names>M</given-names></name><name name-style="western"><surname>Velázquez de Castro</surname><given-names>AJ</given-names></name><name name-style="western"><surname>Yunakov</surname><given-names>NN</given-names></name></person-group> (<year>2023</year>) <article-title>Cooperative Catalogue of Palaearctic <tp:taxon-name><tp:taxon-name-part taxon-name-part-type="order">Coleoptera</tp:taxon-name-part></tp:taxon-name><tp:taxon-name><tp:taxon-name-part taxon-name-part-type="superfamily">Curculionoidea</tp:taxon-name-part></tp:taxon-name>. 2<sup>nd</sup> Edn.</article-title><source>Monografías electrónicas de la Sociedad Entomológica Aragonesa</source><volume>14</volume>: <fpage>1</fpage>–<lpage>780</lpage>.</mixed-citation></ref><ref id="B32"><mixed-citation xmlns:xlink="http://www.w3.org/1999/xlink" xlink:type="simple"><person-group><name name-style="western"><surname>Hoffmann</surname><given-names>A</given-names></name></person-group> (<year>1958</year>) <article-title>Coléoptères Curculionides. Troisième partie.</article-title><source>Faune de France</source><volume>62</volume>: <fpage>1209</fpage>–<lpage>1839</lpage>.</mixed-citation></ref><ref id="B55"><mixed-citation xmlns:xlink="http://www.w3.org/1999/xlink" xlink:type="simple"><person-group><name name-style="western"><surname>Smreczyński</surname><given-names>S</given-names></name></person-group> (<year>1976</year>) <source>Klucze do oznaczania owadów polski. XIX (98f). <tp:taxon-name><tp:taxon-name-part taxon-name-part-type="order">Coleoptera</tp:taxon-name-part></tp:taxon-name>, <tp:taxon-name><tp:taxon-name-part taxon-name-part-type="family">Curculionidae</tp:taxon-name-part></tp:taxon-name>, <tp:taxon-name><tp:taxon-name-part taxon-name-part-type="subfamily">Curculioninae</tp:taxon-name-part></tp:taxon-name>.</source><publisher-name>Polski Towarzystwo Entomologiczene</publisher-name>, <publisher-loc>Wrocław</publisher-loc>, <size units="page">115 pp</size>.</mixed-citation></ref><ref id="B24"><mixed-citation xmlns:xlink="http://www.w3.org/1999/xlink" xlink:type="simple"><person-group><name name-style="western"><surname>Gosik</surname><given-names>R</given-names></name></person-group> (<year>2010</year>) <article-title>Morphology of the mature larva and pupa of <italic><tp:taxon-name><tp:taxon-name-part taxon-name-part-type="genus">Rhinusa</tp:taxon-name-part><tp:taxon-name-part taxon-name-part-type="species">bipustulata</tp:taxon-name-part></tp:taxon-name></italic> (Rossi, 1792) (<tp:taxon-name><tp:taxon-name-part taxon-name-part-type="order">Coleoptera</tp:taxon-name-part></tp:taxon-name>: <tp:taxon-name><tp:taxon-name-part taxon-name-part-type="family">Curculionidae</tp:taxon-name-part></tp:taxon-name>) with some remarks on its biology.</article-title><source>Baltic Journal of Coleopterology</source><volume>10</volume>(<issue>2</issue>): <fpage>185</fpage>–<lpage>194</lpage>.</mixed-citation></ref></ref-list></tp:taxon-treatment>
